# Supplementary material for: Data of epigenomic profiling of histone marks and CTCF binding sites in bovine rumen epithelial primary cells before and after butyrate treatment
Source: Data Brief. 2019 Dec 12;28:104983. doi: 10.1016/j.dib.2019.104983 (PMC6933192; doi:10.1016/j.dib.2019.104983)
Supplement: Multimedia component 6 [file mmc6.xlsx]

## Sheet: Table s1
Sample	Interval	Chromosome	Start	End	Length	Peak Summit	Peak Val	Avg Val	BinCount
01_Rumen-primC_CTCF_bosTau8	0	1	201413	201803	390	201536	70	47	12
01_Rumen-primC_CTCF_bosTau8	1	1	253639	254340	701	253920	176	87.6364	22
01_Rumen-primC_CTCF_bosTau8	2	1	370175	370939	764	370688	158	64.875	24
01_Rumen-primC_CTCF_bosTau8	3	1	386133	386423	290	386240	35	29	9
01_Rumen-primC_CTCF_bosTau8	4	1	413593	414952	1359	413952	141	47.0698	43
01_Rumen-primC_CTCF_bosTau8	5	1	417171	417599	428	417280	44	34.4615	13
01_Rumen-primC_CTCF_bosTau8	6	1	448413	448938	525	448576	76	42.8235	17
01_Rumen-primC_CTCF_bosTau8	7	1	497684	498328	644	498080	112	61.05	20
01_Rumen-primC_CTCF_bosTau8	8	1	676476	676847	371	676608	55	38.6667	12
01_Rumen-primC_CTCF_bosTau8	9	1	916793	917251	458	916992	125	74.4667	15
01_Rumen-primC_CTCF_bosTau8	10	1	922561	922900	339	922816	31	26.4	10
01_Rumen-primC_CTCF_bosTau8	11	1	937904	938935	1031	938464	207	76.5	32
01_Rumen-primC_CTCF_bosTau8	12	1	976880	977361	481	976928	38	25.4667	15
01_Rumen-primC_CTCF_bosTau8	13	1	978517	978923	406	978704	42	33.8462	13
01_Rumen-primC_CTCF_bosTau8	14	1	979579	980458	879	980224	77	41.9643	28
01_Rumen-primC_CTCF_bosTau8	15	1	1187336	1187625	289	1187456	31	25.1111	9
01_Rumen-primC_CTCF_bosTau8	16	1	1209178	1209544	366	1209408	30	23.5833	12
01_Rumen-primC_CTCF_bosTau8	17	1	1209724	1209958	234	1209792	34	28	8
01_Rumen-primC_CTCF_bosTau8	18	1	1365220	1365627	407	1365408	41	33	12
01_Rumen-primC_CTCF_bosTau8	19	1	1406955	1407133	178	1407072	22	20.2	5
01_Rumen-primC_CTCF_bosTau8	20	1	1463415	1463605	190	1463424	23	20.1667	6
01_Rumen-primC_CTCF_bosTau8	21	1	1463815	1464324	509	1464064	69	43.1875	16
01_Rumen-primC_CTCF_bosTau8	22	1	1480622	1480944	322	1480768	67	51.7	10
01_Rumen-primC_CTCF_bosTau8	23	1	1495881	1496125	244	1496000	35	29.7143	7
01_Rumen-primC_CTCF_bosTau8	24	1	1646144	1646649	505	1646464	30	24.1875	16
01_Rumen-primC_CTCF_bosTau8	25	1	1654286	1654696	410	1654496	51	39.1538	13
01_Rumen-primC_CTCF_bosTau8	26	1	1661122	1661667	545	1661344	92	50	17
01_Rumen-primC_CTCF_bosTau8	27	1	1927825	1928888	1063	1928384	107	42.1818	33
01_Rumen-primC_CTCF_bosTau8	28	1	2010124	2010364	240	2010208	37	31.5714	7
01_Rumen-primC_CTCF_bosTau8	29	1	2013335	2014487	1152	2014112	135	49.9167	36
01_Rumen-primC_CTCF_bosTau8	30	1	2066584	2066964	380	2066736	41	32.9167	12
01_Rumen-primC_CTCF_bosTau8	31	1	2107691	2107959	268	2107808	28	23.75	8
01_Rumen-primC_CTCF_bosTau8	32	1	2173476	2173751	275	2173632	50	40.375	8
01_Rumen-primC_CTCF_bosTau8	33	1	2216587	2217052	465	2216704	71	47.5714	14
01_Rumen-primC_CTCF_bosTau8	34	1	2366645	2366970	325	2366816	37	29.5	10
01_Rumen-primC_CTCF_bosTau8	35	1	2381694	2382420	726	2381920	47	30.8261	23
01_Rumen-primC_CTCF_bosTau8	36	1	2412572	2412949	377	2412752	72	54.5	12
01_Rumen-primC_CTCF_bosTau8	37	1	2497489	2497667	178	2497536	25	21.8333	6
01_Rumen-primC_CTCF_bosTau8	38	1	2511957	2512321	364	2512128	51	39.3333	12
01_Rumen-primC_CTCF_bosTau8	39	1	2917457	2917666	209	2917568	23	20.5714	7
01_Rumen-primC_CTCF_bosTau8	40	1	2925196	2925550	354	2925344	59	42.6364	11
01_Rumen-primC_CTCF_bosTau8	41	1	3011307	3011532	225	3011392	36	29	7
01_Rumen-primC_CTCF_bosTau8	42	1	3048889	3049752	863	3049568	170	69.3704	27
01_Rumen-primC_CTCF_bosTau8	43	1	3188157	3188791	634	3188608	102	56.45	20
01_Rumen-primC_CTCF_bosTau8	44	1	3197708	3198197	489	3198016	132	74.5333	15
01_Rumen-primC_CTCF_bosTau8	45	1	3198318	3198514	196	3198464	39	33.6667	6
01_Rumen-primC_CTCF_bosTau8	46	1	3228939	3229624	685	3229216	115	58.7143	21
01_Rumen-primC_CTCF_bosTau8	47	1	3633049	3633661	612	3633216	59	34	19
01_Rumen-primC_CTCF_bosTau8	48	1	3634251	3634939	688	3634752	65	40	21
01_Rumen-primC_CTCF_bosTau8	49	1	3735445	3735781	336	3735600	43	32.7273	11
01_Rumen-primC_CTCF_bosTau8	50	1	3753464	3753830	366	3753632	55	39.3333	12
01_Rumen-primC_CTCF_bosTau8	51	1	4023816	4024023	207	4023904	46	41.3333	6
01_Rumen-primC_CTCF_bosTau8	52	1	4605445	4605654	209	4605520	39	34.1667	6
01_Rumen-primC_CTCF_bosTau8	53	1	4746203	4746482	279	4746336	40	32.5556	9
01_Rumen-primC_CTCF_bosTau8	54	1	4890480	4890733	253	4890624	59	48.5	8
01_Rumen-primC_CTCF_bosTau8	55	1	4990034	4990540	506	4990208	45	29.25	16
01_Rumen-primC_CTCF_bosTau8	56	1	5053760	5054140	380	5053984	57	38.75	12
01_Rumen-primC_CTCF_bosTau8	57	1	5203771	5204074	303	5203920	70	52.1	10
01_Rumen-primC_CTCF_bosTau8	58	1	5300417	5300701	284	5300544	44	35.5	8
01_Rumen-primC_CTCF_bosTau8	59	1	5469263	5469557	294	5469408	36	29.2222	9
01_Rumen-primC_CTCF_bosTau8	60	1	5552260	5552514	254	5552384	39	33.75	8
01_Rumen-primC_CTCF_bosTau8	61	1	5970576	5970880	304	5970752	40	31.2	10
01_Rumen-primC_CTCF_bosTau8	62	1	6007967	6008280	313	6008096	90	63.5	10
01_Rumen-primC_CTCF_bosTau8	63	1	6024993	6025350	357	6025152	37	28.9091	11
01_Rumen-primC_CTCF_bosTau8	64	1	6124116	6124593	477	6124256	71	43.6	15
01_Rumen-primC_CTCF_bosTau8	65	1	6378830	6379061	231	6378976	41	31.8571	7
01_Rumen-primC_CTCF_bosTau8	66	1	6460648	6460939	291	6460784	43	34.2222	9
01_Rumen-primC_CTCF_bosTau8	67	1	6537730	6537944	214	6537792	42	35.1667	6
01_Rumen-primC_CTCF_bosTau8	68	1	6643493	6643891	398	6643680	93	68.9167	12
01_Rumen-primC_CTCF_bosTau8	69	1	6764039	6764284	245	6764160	44	37.8571	7
01_Rumen-primC_CTCF_bosTau8	70	1	6823888	6825119	1231	6824928	76	44.4737	38
01_Rumen-primC_CTCF_bosTau8	71	1	7586011	7586273	262	7586112	37	29.3333	9
01_Rumen-primC_CTCF_bosTau8	72	1	7919494	7919825	331	7919648	84	61.9	10
01_Rumen-primC_CTCF_bosTau8	73	1	8089645	8089831	186	8089760	29	26.6667	6
01_Rumen-primC_CTCF_bosTau8	74	1	8810280	8810551	271	8810368	52	44.5	8
01_Rumen-primC_CTCF_bosTau8	75	1	8812048	8812442	394	8812288	34	27.75	12
01_Rumen-primC_CTCF_bosTau8	76	1	8812559	8812762	203	8812704	33	28.1667	6
01_Rumen-primC_CTCF_bosTau8	77	1	8949997	8950247	250	8950112	33	27	8
01_Rumen-primC_CTCF_bosTau8	78	1	8950452	8950842	390	8950656	74	49.5833	12
01_Rumen-primC_CTCF_bosTau8	79	1	8955216	8955751	535	8955520	46	34.4706	17
01_Rumen-primC_CTCF_bosTau8	80	1	8955848	8956031	183	8955936	29	26.6	5
01_Rumen-primC_CTCF_bosTau8	81	1	8956785	8957085	300	8956928	31	24.5556	9
01_Rumen-primC_CTCF_bosTau8	82	1	8982540	8982805	265	8982624	29	24.75	8
01_Rumen-primC_CTCF_bosTau8	83	1	9086629	9086963	334	9086784	53	38.3	10
01_Rumen-primC_CTCF_bosTau8	84	1	9088328	9088619	291	9088448	46	35.2222	9
01_Rumen-primC_CTCF_bosTau8	85	1	9607003	9607459	456	9607200	50	40.2	15
01_Rumen-primC_CTCF_bosTau8	86	1	9608417	9609211	794	9608976	51	34.5	24
01_Rumen-primC_CTCF_bosTau8	87	1	9919481	9919891	410	9919616	52	34.5385	13
01_Rumen-primC_CTCF_bosTau8	88	1	9949806	9950088	282	9949920	37	27.8889	9
01_Rumen-primC_CTCF_bosTau8	89	1	10040157	10041023	866	10040800	34	26.4444	27
01_Rumen-primC_CTCF_bosTau8	90	1	10092873	10093340	467	10093024	71	45.9286	14
01_Rumen-primC_CTCF_bosTau8	91	1	10198025	10198610	585	10198304	122	68.2778	18
01_Rumen-primC_CTCF_bosTau8	92	1	10201587	10202261	674	10201824	163	84	21
01_Rumen-primC_CTCF_bosTau8	93	1	10381722	10382032	310	10381872	52	39.1	10
01_Rumen-primC_CTCF_bosTau8	94	1	10458907	10459137	230	10458992	31	26.375	8
01_Rumen-primC_CTCF_bosTau8	95	1	15186084	15186290	206	15186176	31	27.8333	6
01_Rumen-primC_CTCF_bosTau8	96	1	17950567	17950855	288	17950688	48	35.8889	9
01_Rumen-primC_CTCF_bosTau8	97	1	18628748	18629037	289	18628864	33	26.1111	9
01_Rumen-primC_CTCF_bosTau8	98	1	18647762	18647993	231	18647840	26	23.7143	7
01_Rumen-primC_CTCF_bosTau8	99	1	18834357	18834664	307	18834496	83	59.5	10
01_Rumen-primC_CTCF_bosTau8	100	1	18909541	18910172	631	18909984	53	40.7368	19
01_Rumen-primC_CTCF_bosTau8	101	1	18929682	18930245	563	18930144	36	26.2778	18
01_Rumen-primC_CTCF_bosTau8	102	1	19131457	19131853	396	19131648	85	57.1667	12
01_Rumen-primC_CTCF_bosTau8	103	1	19196118	19196380	262	19196256	37	31.625	8
01_Rumen-primC_CTCF_bosTau8	104	1	20172452	20172634	182	20172544	28	25.2	5
01_Rumen-primC_CTCF_bosTau8	105	1	20985407	20985642	235	20985536	44	35.75	8
01_Rumen-primC_CTCF_bosTau8	106	1	21019564	21020117	553	21019840	108	60.3529	17
01_Rumen-primC_CTCF_bosTau8	107	1	21108137	21108413	276	21108288	53	44.375	8
01_Rumen-primC_CTCF_bosTau8	108	1	21800340	21800691	351	21800512	65	46.6364	11
01_Rumen-primC_CTCF_bosTau8	109	1	21804071	21804274	203	21804168	21	20	6
01_Rumen-primC_CTCF_bosTau8	110	1	21904205	21904465	260	21904352	40	31.625	8
01_Rumen-primC_CTCF_bosTau8	111	1	22260909	22261250	341	22261056	83	57.8182	11
01_Rumen-primC_CTCF_bosTau8	112	1	22424874	22425102	228	22424992	37	32.1429	7
01_Rumen-primC_CTCF_bosTau8	113	1	22426752	22427076	324	22426912	50	34.9091	11
01_Rumen-primC_CTCF_bosTau8	114	1	23925684	23925901	217	23925776	28	24.5714	7
01_Rumen-primC_CTCF_bosTau8	115	1	24158431	24158761	330	24158592	46	33	11
01_Rumen-primC_CTCF_bosTau8	116	1	24225197	24225375	178	24225248	23	20.4	5
01_Rumen-primC_CTCF_bosTau8	117	1	24225734	24226036	302	24225856	26	21.3333	9
01_Rumen-primC_CTCF_bosTau8	118	1	24226317	24226775	458	24226592	59	40.2143	14
01_Rumen-primC_CTCF_bosTau8	119	1	25113631	25113880	249	25113760	54	45.375	8
01_Rumen-primC_CTCF_bosTau8	120	1	25669953	25670290	337	25670112	52	38.8	10
01_Rumen-primC_CTCF_bosTau8	121	1	25683561	25683870	309	25683696	72	55.3333	9
01_Rumen-primC_CTCF_bosTau8	122	1	26054811	26055014	203	26054880	30	25	7
01_Rumen-primC_CTCF_bosTau8	123	1	26104469	26104677	208	26104544	29	24.2857	7
01_Rumen-primC_CTCF_bosTau8	124	1	26155488	26155696	208	26155600	31	26.8571	7
01_Rumen-primC_CTCF_bosTau8	125	1	26971000	26971286	286	26971104	36	28.4444	9
01_Rumen-primC_CTCF_bosTau8	126	1	28659533	28659837	304	28659680	49	37.5556	9
01_Rumen-primC_CTCF_bosTau8	127	1	29137537	29137789	252	29137600	33	28.4286	7
01_Rumen-primC_CTCF_bosTau8	128	1	32205542	32205741	199	32205632	41	36.8333	6
01_Rumen-primC_CTCF_bosTau8	129	1	33111548	33111782	234	33111648	41	32.5	8
01_Rumen-primC_CTCF_bosTau8	130	1	34287550	34287755	205	34287680	31	24.7143	7
01_Rumen-primC_CTCF_bosTau8	131	1	34405005	34405349	344	34405152	58	41.6364	11
01_Rumen-primC_CTCF_bosTau8	132	1	34481888	34482076	188	34481920	24	22.6667	6
01_Rumen-primC_CTCF_bosTau8	133	1	34496534	34496830	296	34496656	44	36.5556	9
01_Rumen-primC_CTCF_bosTau8	134	1	34706961	34707178	217	34707008	30	25.1429	7
01_Rumen-primC_CTCF_bosTau8	135	1	34707567	34708036	469	34707776	93	58.2	15
01_Rumen-primC_CTCF_bosTau8	136	1	34817245	34817425	180	34817344	23	20.6667	6
01_Rumen-primC_CTCF_bosTau8	137	1	34906575	34906901	326	34906784	36	28.6	10
01_Rumen-primC_CTCF_bosTau8	138	1	34969942	34970143	201	34970032	21	19.8333	6
01_Rumen-primC_CTCF_bosTau8	139	1	35009417	35009664	247	35009504	34	27.75	8
01_Rumen-primC_CTCF_bosTau8	140	1	35057783	35058057	274	35057888	39	31	9
01_Rumen-primC_CTCF_bosTau8	141	1	35091034	35091377	343	35091200	51	35.5455	11
01_Rumen-primC_CTCF_bosTau8	142	1	35253166	35253513	347	35253312	77	55.9091	11
01_Rumen-primC_CTCF_bosTau8	143	1	35614745	35615109	364	35614912	98	63.4167	12
01_Rumen-primC_CTCF_bosTau8	144	1	35618983	35619203	220	35619072	32	26.8571	7
01_Rumen-primC_CTCF_bosTau8	145	1	35711847	35712257	410	35712064	77	50	13
01_Rumen-primC_CTCF_bosTau8	146	1	36045951	36046131	180	36046048	36	31.1667	6
01_Rumen-primC_CTCF_bosTau8	147	1	36705475	36705879	404	36705664	75	52.6667	12
01_Rumen-primC_CTCF_bosTau8	148	1	37769890	37770258	368	37769984	34	29.3636	11
01_Rumen-primC_CTCF_bosTau8	149	1	37773661	37773839	178	37773696	20	17.8333	6
01_Rumen-primC_CTCF_bosTau8	150	1	37875357	37875975	618	37875712	69	48.6	20
01_Rumen-primC_CTCF_bosTau8	151	1	37964012	37964231	219	37964096	29	24.8571	7
01_Rumen-primC_CTCF_bosTau8	152	1	38065193	38065422	229	38065280	48	40.5714	7
01_Rumen-primC_CTCF_bosTau8	153	1	38145866	38146144	278	38145952	40	31.2222	9
01_Rumen-primC_CTCF_bosTau8	154	1	38159770	38160134	364	38159904	45	32.25	12
01_Rumen-primC_CTCF_bosTau8	155	1	40589551	40589751	200	40589696	29	26.1667	6
01_Rumen-primC_CTCF_bosTau8	156	1	40694679	40694871	192	40694752	24	22	6
01_Rumen-primC_CTCF_bosTau8	157	1	41513670	41513892	222	41513760	31	26.4286	7
01_Rumen-primC_CTCF_bosTau8	158	1	41591349	41591530	181	41591392	28	24.6667	6
01_Rumen-primC_CTCF_bosTau8	159	1	41673360	41673560	200	41673440	29	26.1667	6
01_Rumen-primC_CTCF_bosTau8	160	1	41700339	41700773	434	41700512	82	50.4286	14
01_Rumen-primC_CTCF_bosTau8	161	1	41853149	41853445	296	41853280	64	47.9	10
01_Rumen-primC_CTCF_bosTau8	162	1	41922970	41923711	741	41923456	129	57.8696	23
01_Rumen-primC_CTCF_bosTau8	163	1	42509647	42510085	438	42509888	60	42.6429	14
01_Rumen-primC_CTCF_bosTau8	164	1	42531479	42531813	334	42531648	36	28.2727	11
01_Rumen-primC_CTCF_bosTau8	165	1	42545562	42545912	350	42545696	31	25.4545	11
01_Rumen-primC_CTCF_bosTau8	166	1	42580130	42580452	322	42580288	42	32.6	10
01_Rumen-primC_CTCF_bosTau8	167	1	42741137	42741369	232	42741280	21	19.5714	7
01_Rumen-primC_CTCF_bosTau8	168	1	42746725	42747053	328	42746880	33	26.2	10
01_Rumen-primC_CTCF_bosTau8	169	1	42760120	42760599	479	42760288	46	31.4	15
01_Rumen-primC_CTCF_bosTau8	170	1	42761794	42762212	418	42762016	86	62.7692	13
01_Rumen-primC_CTCF_bosTau8	171	1	42762294	42762531	237	42762336	27	24.625	8
01_Rumen-primC_CTCF_bosTau8	172	1	42911871	42912187	316	42912000	48	37.2	10
01_Rumen-primC_CTCF_bosTau8	173	1	42939114	42939381	267	42939264	34	28.625	8
01_Rumen-primC_CTCF_bosTau8	174	1	43411573	43411945	372	43411664	50	34.8333	12
01_Rumen-primC_CTCF_bosTau8	175	1	43548484	43548776	292	43548640	38	29.7778	9
01_Rumen-primC_CTCF_bosTau8	176	1	43663409	43664006	597	43663744	94	57	19
01_Rumen-primC_CTCF_bosTau8	177	1	43708440	43708825	385	43708608	59	41.4167	12
01_Rumen-primC_CTCF_bosTau8	178	1	43723667	43724376	709	43723872	85	45.4545	22
01_Rumen-primC_CTCF_bosTau8	179	1	43752987	43753576	589	43753200	53	31.5789	19
01_Rumen-primC_CTCF_bosTau8	180	1	43999500	44000402	902	44000000	114	47.8214	28
01_Rumen-primC_CTCF_bosTau8	181	1	44183445	44183789	344	44183616	111	76.8182	11
01_Rumen-primC_CTCF_bosTau8	182	1	44249558	44249782	224	44249632	34	29.1429	7
01_Rumen-primC_CTCF_bosTau8	183	1	44375666	44375965	299	44375792	47	36.6667	9
01_Rumen-primC_CTCF_bosTau8	184	1	44497074	44497274	200	44497152	28	25.3333	6
01_Rumen-primC_CTCF_bosTau8	185	1	44640742	44641064	322	44640896	68	50.9	10
01_Rumen-primC_CTCF_bosTau8	186	1	44650706	44650963	257	44650816	62	49.25	8
01_Rumen-primC_CTCF_bosTau8	187	1	44661741	44662150	409	44661984	101	66.1538	13
01_Rumen-primC_CTCF_bosTau8	188	1	44701559	44701946	387	44701696	38	30	12
01_Rumen-primC_CTCF_bosTau8	189	1	44743107	44743294	187	44743200	28	25.4	5
01_Rumen-primC_CTCF_bosTau8	190	1	44824587	44824765	178	44824672	28	24.8	5
01_Rumen-primC_CTCF_bosTau8	191	1	44878245	44878433	188	44878304	22	20.6667	6
01_Rumen-primC_CTCF_bosTau8	192	1	44964893	44965311	418	44965056	35	27.8462	13
01_Rumen-primC_CTCF_bosTau8	193	1	44965475	44966054	579	44965792	82	46.9444	18
01_Rumen-primC_CTCF_bosTau8	194	1	45111705	45112248	543	45112064	61	34.3529	17
01_Rumen-primC_CTCF_bosTau8	195	1	45239173	45239355	182	45239264	26	25.6	5
01_Rumen-primC_CTCF_bosTau8	196	1	45399919	45400134	215	45400000	24	21	7
01_Rumen-primC_CTCF_bosTau8	197	1	45442753	45442942	189	45442816	30	28.2	5
01_Rumen-primC_CTCF_bosTau8	198	1	45544808	45545068	260	45544944	42	32.625	8
01_Rumen-primC_CTCF_bosTau8	199	1	45771179	45771395	216	45771264	33	28	7
01_Rumen-primC_CTCF_bosTau8	200	1	46056016	46056238	222	46056096	27	23.2857	7
01_Rumen-primC_CTCF_bosTau8	201	1	46120097	46120311	214	46120224	32	28.5	6
01_Rumen-primC_CTCF_bosTau8	202	1	46354886	46355615	729	46355264	76	45.4091	22
01_Rumen-primC_CTCF_bosTau8	203	1	46411841	46412196	355	46412000	31	27.8182	11
01_Rumen-primC_CTCF_bosTau8	204	1	46420835	46421291	456	46421136	30	26.3571	14
01_Rumen-primC_CTCF_bosTau8	205	1	46500548	46501305	757	46500704	58	32.087	23
01_Rumen-primC_CTCF_bosTau8	206	1	46505681	46506001	320	46505824	64	44.9	10
01_Rumen-primC_CTCF_bosTau8	207	1	46512333	46512658	325	46512480	30	23.6	10
01_Rumen-primC_CTCF_bosTau8	208	1	46808238	46808502	264	46808352	45	36.375	8
01_Rumen-primC_CTCF_bosTau8	209	1	46986394	46986916	522	46986667	32	23.4706	17
01_Rumen-primC_CTCF_bosTau8	210	1	46992453	46992897	444	46992704	120	75.8571	14
01_Rumen-primC_CTCF_bosTau8	211	1	47003505	47003958	453	47003776	163	94.5	14
01_Rumen-primC_CTCF_bosTau8	212	1	47374721	47375167	446	47374976	52	36.5385	13
01_Rumen-primC_CTCF_bosTau8	213	1	47541090	47541268	178	47541152	28	24.8	5
01_Rumen-primC_CTCF_bosTau8	214	1	49479566	49479831	265	49479680	42	34.875	8
01_Rumen-primC_CTCF_bosTau8	215	1	49507970	49508301	331	49508128	44	34	10
01_Rumen-primC_CTCF_bosTau8	216	1	50331463	50331884	421	50331616	97	64.9231	13
01_Rumen-primC_CTCF_bosTau8	217	1	50489254	50489611	357	50489440	83	57.5455	11
01_Rumen-primC_CTCF_bosTau8	218	1	50711183	50711475	292	50711328	42	34.1111	9
01_Rumen-primC_CTCF_bosTau8	219	1	51331251	51331433	182	51331328	32	27.8333	6
01_Rumen-primC_CTCF_bosTau8	220	1	51417349	51418115	766	51417760	88	42.0417	24
01_Rumen-primC_CTCF_bosTau8	221	1	51582478	51582782	304	51582592	49	38.1111	9
01_Rumen-primC_CTCF_bosTau8	222	1	52047478	52047791	313	52047648	61	44.9	10
01_Rumen-primC_CTCF_bosTau8	223	1	52083631	52084004	373	52083808	48	35.5	12
01_Rumen-primC_CTCF_bosTau8	224	1	52153339	52153571	232	52153472	31	27.25	8
01_Rumen-primC_CTCF_bosTau8	225	1	52190169	52190488	319	52190304	80	56.3	10
01_Rumen-primC_CTCF_bosTau8	226	1	52231498	52231755	257	52231616	33	25.375	8
01_Rumen-primC_CTCF_bosTau8	227	1	52430408	52431192	784	52430976	72	45.875	24
01_Rumen-primC_CTCF_bosTau8	228	1	52605008	52605303	295	52605136	45	36.8889	9
01_Rumen-primC_CTCF_bosTau8	229	1	52647934	52648239	305	52648080	51	39.1	10
01_Rumen-primC_CTCF_bosTau8	230	1	52790889	52791142	253	52791008	30	24.625	8
01_Rumen-primC_CTCF_bosTau8	231	1	52995387	52996313	926	52995648	138	61	29
01_Rumen-primC_CTCF_bosTau8	232	1	53011102	53011450	348	53011264	56	40.0909	11
01_Rumen-primC_CTCF_bosTau8	233	1	53169098	53169793	695	53169584	91	60.6818	22
01_Rumen-primC_CTCF_bosTau8	234	1	53245345	53245530	185	53245408	40	35.4	5
01_Rumen-primC_CTCF_bosTau8	235	1	53478171	53478475	304	53478272	32	24.8	10
01_Rumen-primC_CTCF_bosTau8	236	1	53643697	53643949	252	53643808	31	27.25	8
01_Rumen-primC_CTCF_bosTau8	237	1	53856148	53856482	334	53856288	83	55.8182	11
01_Rumen-primC_CTCF_bosTau8	238	1	53899368	53899616	248	53899504	39	34.75	8
01_Rumen-primC_CTCF_bosTau8	239	1	54102279	54102538	259	54102400	50	39.625	8
01_Rumen-primC_CTCF_bosTau8	240	1	54200459	54200716	257	54200576	31	26.625	8
01_Rumen-primC_CTCF_bosTau8	241	1	54305085	54305432	347	54305248	102	70.0909	11
01_Rumen-primC_CTCF_bosTau8	242	1	54409707	54410038	331	54409856	42	30.9	10
01_Rumen-primC_CTCF_bosTau8	243	1	54455365	54455740	375	54455520	73	53.1818	11
01_Rumen-primC_CTCF_bosTau8	244	1	54547157	54547388	231	54547232	38	32.4286	7
01_Rumen-primC_CTCF_bosTau8	245	1	54867631	54867978	347	54867808	43	30.8182	11
01_Rumen-primC_CTCF_bosTau8	246	1	55553988	55554249	261	55554112	70	54.625	8
01_Rumen-primC_CTCF_bosTau8	247	1	56307070	56307404	334	56307232	61	43.6364	11
01_Rumen-primC_CTCF_bosTau8	248	1	56468112	56468333	221	56468192	34	28.1429	7
01_Rumen-primC_CTCF_bosTau8	249	1	56487791	56488288	497	56488000	73	43.8125	16
01_Rumen-primC_CTCF_bosTau8	250	1	56796280	56796721	441	56796512	108	69.6429	14
01_Rumen-primC_CTCF_bosTau8	251	1	56826082	56826761	679	56826336	91	45.381	21
01_Rumen-primC_CTCF_bosTau8	252	1	56837701	56837956	255	56837840	45	36.5	8
01_Rumen-primC_CTCF_bosTau8	253	1	56842309	56842642	333	56842448	48	38.5	10
01_Rumen-primC_CTCF_bosTau8	254	1	56843836	56844046	210	56843952	33	29.2857	7
01_Rumen-primC_CTCF_bosTau8	255	1	56890677	56891118	441	56890880	64	42.2857	14
01_Rumen-primC_CTCF_bosTau8	256	1	57036587	57036884	297	57036768	37	30.8889	9
01_Rumen-primC_CTCF_bosTau8	257	1	57138275	57138747	472	57138528	109	69.3571	14
01_Rumen-primC_CTCF_bosTau8	258	1	57166424	57166673	249	57166528	37	31.625	8
01_Rumen-primC_CTCF_bosTau8	259	1	57192126	57192439	313	57192256	47	36.4	10
01_Rumen-primC_CTCF_bosTau8	260	1	57231726	57232097	371	57231936	55	38.3333	12
01_Rumen-primC_CTCF_bosTau8	261	1	57295831	57296924	1093	57296096	44	32.0294	34
01_Rumen-primC_CTCF_bosTau8	262	1	57313697	57314035	338	57313840	131	93.8	10
01_Rumen-primC_CTCF_bosTau8	263	1	57516001	57516338	337	57516096	35	28.1	10
01_Rumen-primC_CTCF_bosTau8	264	1	57546249	57546750	501	57546400	86	53.0667	15
01_Rumen-primC_CTCF_bosTau8	265	1	57568688	57568899	211	57568720	26	22.2857	7
01_Rumen-primC_CTCF_bosTau8	266	1	57748099	57748373	274	57748256	51	42.75	8
01_Rumen-primC_CTCF_bosTau8	267	1	57750677	57751186	509	57750832	38	28.3125	16
01_Rumen-primC_CTCF_bosTau8	268	1	57786980	57787359	379	57787056	29	26.2727	11
01_Rumen-primC_CTCF_bosTau8	269	1	57805436	57805770	334	57805600	71	49	11
01_Rumen-primC_CTCF_bosTau8	270	1	57858810	57859214	404	57858976	86	54.8462	13
01_Rumen-primC_CTCF_bosTau8	271	1	58123082	58123372	290	58123264	34	27.3333	9
01_Rumen-primC_CTCF_bosTau8	272	1	58129583	58130191	608	58129856	62	39.8421	19
01_Rumen-primC_CTCF_bosTau8	273	1	58154442	58154813	371	58154592	39	29.1818	11
01_Rumen-primC_CTCF_bosTau8	274	1	58184856	58185751	895	58185216	58	41.3214	28
01_Rumen-primC_CTCF_bosTau8	275	1	58196678	58197122	444	58196800	90	55.0714	14
01_Rumen-primC_CTCF_bosTau8	276	1	58197261	58197479	218	58197312	24	21.5714	7
01_Rumen-primC_CTCF_bosTau8	277	1	58203320	58203744	424	58203488	88	55.1429	14
01_Rumen-primC_CTCF_bosTau8	278	1	58286500	58286749	249	58286624	37	30.2857	7
01_Rumen-primC_CTCF_bosTau8	279	1	58465765	58466304	539	58466144	74	41.2941	17
01_Rumen-primC_CTCF_bosTau8	280	1	58621630	58621949	319	58621792	47	36.4	10
01_Rumen-primC_CTCF_bosTau8	281	1	58764979	58765259	280	58765088	64	48.8889	9
01_Rumen-primC_CTCF_bosTau8	282	1	58770587	58771560	973	58771008	103	42.5161	31
01_Rumen-primC_CTCF_bosTau8	283	1	58869658	58869895	237	58869728	39	32.125	8
01_Rumen-primC_CTCF_bosTau8	284	1	58878235	58878665	430	58878560	25	21	14
01_Rumen-primC_CTCF_bosTau8	285	1	58900491	58900706	215	58900608	33	27.7143	7
01_Rumen-primC_CTCF_bosTau8	286	1	58963583	58963854	271	58963712	41	32.3333	9
01_Rumen-primC_CTCF_bosTau8	287	1	58970972	58971228	256	58971088	32	28.25	8
01_Rumen-primC_CTCF_bosTau8	288	1	59155718	59155982	264	59155824	27	23.875	8
01_Rumen-primC_CTCF_bosTau8	289	1	59179632	59180042	410	59179776	57	42.1538	13
01_Rumen-primC_CTCF_bosTau8	290	1	59324754	59325223	469	59324928	91	57.1333	15
01_Rumen-primC_CTCF_bosTau8	291	1	59507277	59507783	506	59507456	80	47.875	16
01_Rumen-primC_CTCF_bosTau8	292	1	59632896	59633217	321	59633056	47	32.2727	11
01_Rumen-primC_CTCF_bosTau8	293	1	59957235	59957433	198	59957312	26	23.8333	6
01_Rumen-primC_CTCF_bosTau8	294	1	60217588	60217902	314	60217728	90	63.6	10
01_Rumen-primC_CTCF_bosTau8	295	1	60324400	60324750	350	60324544	43	32.3636	11
01_Rumen-primC_CTCF_bosTau8	296	1	60936601	60936967	366	60936768	91	58.1667	12
01_Rumen-primC_CTCF_bosTau8	297	1	61012584	61012816	232	61012736	42	36.7143	7
01_Rumen-primC_CTCF_bosTau8	298	1	61013224	61014180	956	61013664	208	77.3	30
01_Rumen-primC_CTCF_bosTau8	299	1	61038426	61038628	202	61038528	34	28.1429	7
01_Rumen-primC_CTCF_bosTau8	300	1	61044177	61044441	264	61044256	36	30.625	8
01_Rumen-primC_CTCF_bosTau8	301	1	61408024	61408379	355	61408192	86	61	11
01_Rumen-primC_CTCF_bosTau8	302	1	61768134	61768485	351	61768304	40	32	11
01_Rumen-primC_CTCF_bosTau8	303	1	62101083	62101432	349	62101248	65	45.1818	11
01_Rumen-primC_CTCF_bosTau8	304	1	62426079	62426295	216	62426128	29	25.7143	7
01_Rumen-primC_CTCF_bosTau8	305	1	64005544	64005960	416	64005792	44	31.7692	13
01_Rumen-primC_CTCF_bosTau8	306	1	64072571	64073116	545	64072752	69	45.2941	17
01_Rumen-primC_CTCF_bosTau8	307	1	64287939	64288297	358	64288096	79	56	11
01_Rumen-primC_CTCF_bosTau8	308	1	64340167	64340546	379	64340288	55	38.25	12
01_Rumen-primC_CTCF_bosTau8	309	1	64341855	64342066	211	64341920	34	28.7143	7
01_Rumen-primC_CTCF_bosTau8	310	1	64342175	64342358	183	64342256	23	20.6667	6
01_Rumen-primC_CTCF_bosTau8	311	1	64342679	64343325	646	64342896	189	99.6	20
01_Rumen-primC_CTCF_bosTau8	312	1	64523640	64524055	415	64523840	95	61.7692	13
01_Rumen-primC_CTCF_bosTau8	313	1	64660461	64660854	393	64660672	65	47.6667	12
01_Rumen-primC_CTCF_bosTau8	314	1	64682759	64683065	306	64682901	30	26.2222	9
01_Rumen-primC_CTCF_bosTau8	315	1	64754676	64754950	274	64754816	45	34.5556	9
01_Rumen-primC_CTCF_bosTau8	316	1	64883502	64883801	299	64883616	35	27	9
01_Rumen-primC_CTCF_bosTau8	317	1	64884433	64884918	485	64884640	182	98.6667	15
01_Rumen-primC_CTCF_bosTau8	318	1	65045237	65045511	274	65045280	29	25.6667	9
01_Rumen-primC_CTCF_bosTau8	319	1	65257304	65257636	332	65257472	44	31.3636	11
01_Rumen-primC_CTCF_bosTau8	320	1	65522285	65522557	272	65522432	62	50.125	8
01_Rumen-primC_CTCF_bosTau8	321	1	65620611	65620979	368	65620800	51	38	11
01_Rumen-primC_CTCF_bosTau8	322	1	65700334	65700660	326	65700512	38	31.9	10
01_Rumen-primC_CTCF_bosTau8	323	1	65761016	65761958	942	65761760	105	48.1	30
01_Rumen-primC_CTCF_bosTau8	324	1	65793659	65793898	239	65793776	27	22.875	8
01_Rumen-primC_CTCF_bosTau8	325	1	65798375	65798774	399	65798464	22	18.25	12
01_Rumen-primC_CTCF_bosTau8	326	1	65882367	65882620	253	65882512	32	27.875	8
01_Rumen-primC_CTCF_bosTau8	327	1	65897670	65898409	739	65897824	105	47.5652	23
01_Rumen-primC_CTCF_bosTau8	328	1	65899768	65900105	337	65899936	54	39	11
01_Rumen-primC_CTCF_bosTau8	329	1	65922181	65922513	332	65922336	52	40.7	10
01_Rumen-primC_CTCF_bosTau8	330	1	66084074	66084308	234	66084160	34	29.5714	7
01_Rumen-primC_CTCF_bosTau8	331	1	66444601	66444803	202	66444656	30	27	7
01_Rumen-primC_CTCF_bosTau8	332	1	66711418	66712022	604	66711840	90	47.3684	19
01_Rumen-primC_CTCF_bosTau8	333	1	67057716	67057948	232	67057824	42	35.2857	7
01_Rumen-primC_CTCF_bosTau8	334	1	67354053	67354411	358	67354224	69	53	11
01_Rumen-primC_CTCF_bosTau8	335	1	67448632	67449008	376	67448768	45	33.8333	12
01_Rumen-primC_CTCF_bosTau8	336	1	67610414	67610981	567	67610752	83	47	18
01_Rumen-primC_CTCF_bosTau8	337	1	67673949	67674428	479	67674144	97	62.2667	15
01_Rumen-primC_CTCF_bosTau8	338	1	67872003	67872548	545	67872384	124	67.4118	17
01_Rumen-primC_CTCF_bosTau8	339	1	67892777	67892977	200	67892864	29	25.8333	6
01_Rumen-primC_CTCF_bosTau8	340	1	67899803	67900069	266	67899936	51	39	9
01_Rumen-primC_CTCF_bosTau8	341	1	67963501	67963687	186	67963584	25	23.6667	6
01_Rumen-primC_CTCF_bosTau8	342	1	68109706	68110092	386	68109888	93	62.3333	12
01_Rumen-primC_CTCF_bosTau8	343	1	68266542	68267016	474	68266752	79	49.9333	15
01_Rumen-primC_CTCF_bosTau8	344	1	68285590	68286073	483	68285920	43	30.5333	15
01_Rumen-primC_CTCF_bosTau8	345	1	68306322	68307543	1221	68306848	123	50.6316	38
01_Rumen-primC_CTCF_bosTau8	346	1	68459847	68460176	329	68459968	55	41.3	10
01_Rumen-primC_CTCF_bosTau8	347	1	68527894	68528176	282	68528016	44	34.5556	9
01_Rumen-primC_CTCF_bosTau8	348	1	68604165	68604927	762	68604720	104	54.3478	23
01_Rumen-primC_CTCF_bosTau8	349	1	68614380	68614768	388	68614592	96	63.9167	12
01_Rumen-primC_CTCF_bosTau8	350	1	68614953	68615131	178	68615072	20	18.8	5
01_Rumen-primC_CTCF_bosTau8	351	1	68622739	68623282	543	68622880	44	32.0588	17
01_Rumen-primC_CTCF_bosTau8	352	1	68669238	68669537	299	68669360	59	45.8	10
01_Rumen-primC_CTCF_bosTau8	353	1	68688311	68689253	942	68688416	55	29.6667	30
01_Rumen-primC_CTCF_bosTau8	354	1	68692309	68692657	348	68692512	50	38.4545	11
01_Rumen-primC_CTCF_bosTau8	355	1	68723614	68723802	188	68723680	26	24.1667	6
01_Rumen-primC_CTCF_bosTau8	356	1	68864005	68864362	357	68864192	41	32.9091	11
01_Rumen-primC_CTCF_bosTau8	357	1	68964641	68965411	770	68964992	81	44.9167	24
01_Rumen-primC_CTCF_bosTau8	358	1	69016762	69016941	179	69016832	28	25.1667	6
01_Rumen-primC_CTCF_bosTau8	359	1	69088696	69088980	284	69088848	51	40	9
01_Rumen-primC_CTCF_bosTau8	360	1	69260305	69260559	254	69260416	35	27.5	8
01_Rumen-primC_CTCF_bosTau8	361	1	69405637	69405942	305	69405760	77	59.5556	9
01_Rumen-primC_CTCF_bosTau8	362	1	69491217	69491593	376	69491360	88	57.0833	12
01_Rumen-primC_CTCF_bosTau8	363	1	69578822	69579470	648	69579088	95	50.05	20
01_Rumen-primC_CTCF_bosTau8	364	1	69587324	69587592	268	69587456	41	32	9
01_Rumen-primC_CTCF_bosTau8	365	1	69591079	69591829	750	69591584	88	43.7391	23
01_Rumen-primC_CTCF_bosTau8	366	1	69798422	69798794	372	69798592	63	44.4167	12
01_Rumen-primC_CTCF_bosTau8	367	1	69800144	69800758	614	69800512	145	79.4211	19
01_Rumen-primC_CTCF_bosTau8	368	1	69818180	69818416	236	69818304	35	31.8571	7
01_Rumen-primC_CTCF_bosTau8	369	1	69873981	69874281	300	69874096	40	33.1	10
01_Rumen-primC_CTCF_bosTau8	370	1	69929684	69930070	386	69929856	79	53.9167	12
01_Rumen-primC_CTCF_bosTau8	371	1	69960099	69960385	286	69960224	48	36.6667	9
01_Rumen-primC_CTCF_bosTau8	372	1	70050113	70050450	337	70050304	53	41.7	10
01_Rumen-primC_CTCF_bosTau8	373	1	70207678	70207952	274	70207824	32	27.7778	9
01_Rumen-primC_CTCF_bosTau8	374	1	70222263	70222667	404	70222400	25	22	13
01_Rumen-primC_CTCF_bosTau8	375	1	70222803	70223526	723	70223168	106	52.6957	23
01_Rumen-primC_CTCF_bosTau8	376	1	70492639	70493313	674	70492928	124	58.9091	22
01_Rumen-primC_CTCF_bosTau8	377	1	70557639	70557837	198	70557728	29	25	6
01_Rumen-primC_CTCF_bosTau8	378	1	70637001	70637254	253	70637120	37	29.375	8
01_Rumen-primC_CTCF_bosTau8	379	1	70640457	70640643	186	70640512	26	22.5	6
01_Rumen-primC_CTCF_bosTau8	380	1	70723481	70723805	324	70723616	52	39.5	10
01_Rumen-primC_CTCF_bosTau8	381	1	70791408	70792304	896	70791936	77	42.8571	28
01_Rumen-primC_CTCF_bosTau8	382	1	70831590	70831962	372	70831776	70	50.5455	11
01_Rumen-primC_CTCF_bosTau8	383	1	70974265	70974541	276	70974400	33	28.1111	9
01_Rumen-primC_CTCF_bosTau8	384	1	70984187	70984715	528	70984416	95	61.1765	17
01_Rumen-primC_CTCF_bosTau8	385	1	70996075	70996625	550	70996352	53	36.7059	17
01_Rumen-primC_CTCF_bosTau8	386	1	71034401	71034679	278	71034528	63	49.75	8
01_Rumen-primC_CTCF_bosTau8	387	1	71113424	71113915	491	71113600	83	54.8667	15
01_Rumen-primC_CTCF_bosTau8	388	1	71189831	71191369	1538	71190656	119	46.5417	48
01_Rumen-primC_CTCF_bosTau8	389	1	71202551	71203047	496	71202848	80	47.625	16
01_Rumen-primC_CTCF_bosTau8	390	1	71207095	71207444	349	71207280	60	43.6364	11
01_Rumen-primC_CTCF_bosTau8	391	1	71231480	71232840	1360	71231936	89	40.0465	43
01_Rumen-primC_CTCF_bosTau8	392	1	71233136	71233456	320	71233152	29	24.9	10
01_Rumen-primC_CTCF_bosTau8	393	1	71234902	71235317	415	71234944	36	28.6923	13
01_Rumen-primC_CTCF_bosTau8	394	1	71248068	71248264	196	71248160	35	29.6667	6
01_Rumen-primC_CTCF_bosTau8	395	1	71252170	71252838	668	71252640	111	55.9048	21
01_Rumen-primC_CTCF_bosTau8	396	1	71390989	71391375	386	71391168	49	37.6667	12
01_Rumen-primC_CTCF_bosTau8	397	1	71396074	71396987	913	71396448	179	74.5714	28
01_Rumen-primC_CTCF_bosTau8	398	1	71451027	71451350	323	71451168	54	38.5	10
01_Rumen-primC_CTCF_bosTau8	399	1	71516580	71516816	236	71516672	31	27.4286	7
01_Rumen-primC_CTCF_bosTau8	400	1	71658622	71658848	226	71658720	47	37.125	8
01_Rumen-primC_CTCF_bosTau8	401	1	71710551	71710746	195	71710688	23	20.3333	6
01_Rumen-primC_CTCF_bosTau8	402	1	71741227	71741639	412	71741456	64	42.7692	13
01_Rumen-primC_CTCF_bosTau8	403	1	71808824	71809266	442	71809056	84	53.8571	14
01_Rumen-primC_CTCF_bosTau8	404	1	71885749	71886129	380	71885920	52	39.0833	12
01_Rumen-primC_CTCF_bosTau8	405	1	71957846	71958181	335	71957984	49	36.6364	11
01_Rumen-primC_CTCF_bosTau8	406	1	72019681	72020214	533	72019936	101	58.9375	16
01_Rumen-primC_CTCF_bosTau8	407	1	72049491	72050492	1001	72050048	172	78	31
01_Rumen-primC_CTCF_bosTau8	408	1	72052030	72052338	308	72052192	59	45.5	10
01_Rumen-primC_CTCF_bosTau8	409	1	72109605	72110274	669	72110016	139	65.7619	21
01_Rumen-primC_CTCF_bosTau8	410	1	72288892	72289290	398	72289056	66	45.6154	13
01_Rumen-primC_CTCF_bosTau8	411	1	72314231	72314583	352	72314384	49	36.0909	11
01_Rumen-primC_CTCF_bosTau8	412	1	72454303	72454531	228	72454400	40	34.125	8
01_Rumen-primC_CTCF_bosTau8	413	1	72522722	72523022	300	72522848	69	52.5556	9
01_Rumen-primC_CTCF_bosTau8	414	1	72523189	72523409	220	72523344	26	23.5714	7
01_Rumen-primC_CTCF_bosTau8	415	1	72554386	72554759	373	72554528	55	40	12
01_Rumen-primC_CTCF_bosTau8	416	1	72564293	72564873	580	72564672	81	45.5556	18
01_Rumen-primC_CTCF_bosTau8	417	1	72571506	72572520	1014	72571920	141	60.375	32
01_Rumen-primC_CTCF_bosTau8	418	1	72578724	72579935	1211	72579616	179	65.7568	37
01_Rumen-primC_CTCF_bosTau8	419	1	72608625	72609095	470	72608832	33	26.6	15
01_Rumen-primC_CTCF_bosTau8	420	1	72626636	72627253	617	72627040	132	73.4737	19
01_Rumen-primC_CTCF_bosTau8	421	1	72638733	72639179	446	72638976	82	51.2143	14
01_Rumen-primC_CTCF_bosTau8	422	1	72721817	72722122	305	72721984	50	37.2	10
01_Rumen-primC_CTCF_bosTau8	423	1	72758088	72758653	565	72758432	65	45.0588	17
01_Rumen-primC_CTCF_bosTau8	424	1	72840164	72840542	378	72840352	71	52.2727	11
01_Rumen-primC_CTCF_bosTau8	425	1	72934422	72935631	1209	72934672	104	59.8947	38
01_Rumen-primC_CTCF_bosTau8	426	1	72943001	72943291	290	72943152	32	27.5556	9
01_Rumen-primC_CTCF_bosTau8	427	1	72943421	72944219	798	72943680	273	111.72	25
01_Rumen-primC_CTCF_bosTau8	428	1	73015968	73016183	215	73016096	31	29	7
01_Rumen-primC_CTCF_bosTau8	429	1	73071390	73071621	231	73071424	30	26.75	8
01_Rumen-primC_CTCF_bosTau8	430	1	73076609	73076959	350	73076768	74	55.2	10
01_Rumen-primC_CTCF_bosTau8	431	1	73468645	73469929	1284	73468928	90	55.45	40
01_Rumen-primC_CTCF_bosTau8	432	1	73470339	73470803	464	73470768	31	27.6429	14
01_Rumen-primC_CTCF_bosTau8	433	1	73470898	73471163	265	73470944	43	35.75	8
01_Rumen-primC_CTCF_bosTau8	434	1	73474941	73475365	424	73475008	58	38	14
01_Rumen-primC_CTCF_bosTau8	435	1	73483949	73484306	357	73484112	83	58.2727	11
01_Rumen-primC_CTCF_bosTau8	436	1	73484741	73485281	540	73485088	38	30.1765	17
01_Rumen-primC_CTCF_bosTau8	437	1	73498613	73498872	259	73498752	37	29.625	8
01_Rumen-primC_CTCF_bosTau8	438	1	73515658	73516020	362	73515744	47	38.9091	11
01_Rumen-primC_CTCF_bosTau8	439	1	73532219	73532755	536	73532384	51	36.9412	17
01_Rumen-primC_CTCF_bosTau8	440	1	73535055	73535577	522	73535232	122	66.375	16
01_Rumen-primC_CTCF_bosTau8	441	1	73543217	73543634	417	73543392	68	46.4615	13
01_Rumen-primC_CTCF_bosTau8	442	1	73554175	73554404	229	73554288	29	24.75	8
01_Rumen-primC_CTCF_bosTau8	443	1	73559812	73560127	315	73559968	55	43.8889	9
01_Rumen-primC_CTCF_bosTau8	444	1	73562539	73562876	337	73562688	50	38.3	10
01_Rumen-primC_CTCF_bosTau8	445	1	73564661	73564865	204	73564784	23	21.2857	7
01_Rumen-primC_CTCF_bosTau8	446	1	73569841	73570119	278	73570000	64	52.8889	9
01_Rumen-primC_CTCF_bosTau8	447	1	73667850	73668402	552	73668224	65	40.7059	17
01_Rumen-primC_CTCF_bosTau8	448	1	73741168	73741722	554	73741408	93	56.7647	17
01_Rumen-primC_CTCF_bosTau8	449	1	73776326	73776837	511	73776480	83	48.875	16
01_Rumen-primC_CTCF_bosTau8	450	1	73797874	73798400	526	73798112	117	63.0588	17
01_Rumen-primC_CTCF_bosTau8	451	1	73803598	73803852	254	73803728	35	29.25	8
01_Rumen-primC_CTCF_bosTau8	452	1	73807704	73808161	457	73807872	76	49.9333	15
01_Rumen-primC_CTCF_bosTau8	453	1	73819518	73820524	1006	73820064	64	34.4375	32
01_Rumen-primC_CTCF_bosTau8	454	1	73867539	73867835	296	73867680	67	50.7778	9
01_Rumen-primC_CTCF_bosTau8	455	1	73954022	73954425	403	73954176	33	26.75	12
01_Rumen-primC_CTCF_bosTau8	456	1	73974522	73974861	339	73974656	46	35.6364	11
01_Rumen-primC_CTCF_bosTau8	457	1	74054069	74054464	395	74054240	71	46.0769	13
01_Rumen-primC_CTCF_bosTau8	458	1	74072674	74072986	312	74072832	41	34.3333	9
01_Rumen-primC_CTCF_bosTau8	459	1	74126130	74126490	360	74126304	33	25.6364	11
01_Rumen-primC_CTCF_bosTau8	460	1	74235007	74235202	195	74235040	38	33.1429	7
01_Rumen-primC_CTCF_bosTau8	461	1	74237781	74238003	222	74237867	23	22.1429	7
01_Rumen-primC_CTCF_bosTau8	462	1	74274136	74274339	203	74274208	32	26.8571	7
01_Rumen-primC_CTCF_bosTau8	463	1	74313873	74314785	912	74314368	121	55.3103	29
01_Rumen-primC_CTCF_bosTau8	464	1	74319698	74320176	478	74319904	112	66.8	15
01_Rumen-primC_CTCF_bosTau8	465	1	74410581	74411064	483	74410912	94	54	15
01_Rumen-primC_CTCF_bosTau8	466	1	74483891	74484277	386	74484096	51	37.0833	12
01_Rumen-primC_CTCF_bosTau8	467	1	74998855	74999113	258	74998992	32	28.375	8
01_Rumen-primC_CTCF_bosTau8	468	1	75100622	75100982	360	75100800	60	44.0909	11
01_Rumen-primC_CTCF_bosTau8	469	1	75101736	75102117	381	75101920	38	29.5833	12
01_Rumen-primC_CTCF_bosTau8	470	1	75102488	75102805	317	75102560	28	24.1	10
01_Rumen-primC_CTCF_bosTau8	471	1	75201768	75202218	450	75201984	53	37.3571	14
01_Rumen-primC_CTCF_bosTau8	472	1	75206624	75206885	261	75206688	27	22.3333	9
01_Rumen-primC_CTCF_bosTau8	473	1	75211522	75211902	380	75211680	42	32.4545	11
01_Rumen-primC_CTCF_bosTau8	474	1	75249192	75249615	423	75249408	60	44.0769	13
01_Rumen-primC_CTCF_bosTau8	475	1	75437537	75437795	258	75437632	32	24.875	8
01_Rumen-primC_CTCF_bosTau8	476	1	75445052	75445242	190	75445136	23	21.8333	6
01_Rumen-primC_CTCF_bosTau8	477	1	75446179	75446526	347	75446336	62	45.6	10
01_Rumen-primC_CTCF_bosTau8	478	1	75544807	75545445	638	75545024	93	48.1	20
01_Rumen-primC_CTCF_bosTau8	479	1	75565606	75565928	322	75565760	96	66.2	10
01_Rumen-primC_CTCF_bosTau8	480	1	75909524	75909963	439	75909696	66	43.7143	14
01_Rumen-primC_CTCF_bosTau8	481	1	76530647	76531093	446	76530848	104	62.8571	14
01_Rumen-primC_CTCF_bosTau8	482	1	76548975	76549229	254	76549088	43	34.625	8
01_Rumen-primC_CTCF_bosTau8	483	1	76871703	76871913	210	76871744	29	24.7143	7
01_Rumen-primC_CTCF_bosTau8	484	1	77042258	77042436	178	77042384	26	22.8333	6
01_Rumen-primC_CTCF_bosTau8	485	1	77146032	77146337	305	77146160	43	32.3	10
01_Rumen-primC_CTCF_bosTau8	486	1	77154289	77154840	551	77154560	70	42.3529	17
01_Rumen-primC_CTCF_bosTau8	487	1	77325228	77325413	185	77325280	31	27.6667	6
01_Rumen-primC_CTCF_bosTau8	488	1	77343163	77343391	228	77343264	29	24.1429	7
01_Rumen-primC_CTCF_bosTau8	489	1	77496670	77497309	639	77496880	73	39.95	20
01_Rumen-primC_CTCF_bosTau8	490	1	77595501	77595788	287	77595632	19	18.3333	9
01_Rumen-primC_CTCF_bosTau8	491	1	77596031	77596700	669	77596272	104	58.7619	21
01_Rumen-primC_CTCF_bosTau8	492	1	77673757	77673987	230	77673856	33	25.25	8
01_Rumen-primC_CTCF_bosTau8	493	1	77676450	77676817	367	77676640	41	31.5455	11
01_Rumen-primC_CTCF_bosTau8	494	1	77685943	77686281	338	77686080	34	27.0909	11
01_Rumen-primC_CTCF_bosTau8	495	1	77914774	77915107	333	77914912	57	41.1818	11
01_Rumen-primC_CTCF_bosTau8	496	1	77918106	77918460	354	77918272	109	73.4545	11
01_Rumen-primC_CTCF_bosTau8	497	1	77925330	77925641	311	77925472	54	40.4	10
01_Rumen-primC_CTCF_bosTau8	498	1	77940188	77940366	178	77940288	28	23.6667	6
01_Rumen-primC_CTCF_bosTau8	499	1	78038804	78039122	318	78038976	40	31.9	10
01_Rumen-primC_CTCF_bosTau8	500	1	78089772	78090060	288	78089888	48	37.3333	9
01_Rumen-primC_CTCF_bosTau8	501	1	78375755	78375997	242	78375872	37	29.4286	7
01_Rumen-primC_CTCF_bosTau8	502	1	78674610	78674894	284	78674784	40	33.2222	9
01_Rumen-primC_CTCF_bosTau8	503	1	78700999	78701641	642	78701408	86	46.35	20
01_Rumen-primC_CTCF_bosTau8	504	1	78789959	78790457	498	78790240	116	65.7333	15
01_Rumen-primC_CTCF_bosTau8	505	1	78885650	78886116	466	78885792	41	29.2667	15
01_Rumen-primC_CTCF_bosTau8	506	1	78961541	78961880	339	78961664	58	43.7	10
01_Rumen-primC_CTCF_bosTau8	507	1	79126251	79126450	199	79126304	32	28.1667	6
01_Rumen-primC_CTCF_bosTau8	508	1	79940785	79941083	298	79940928	59	45.3333	9
01_Rumen-primC_CTCF_bosTau8	509	1	80176725	80177066	341	80176896	81	56.7273	11
01_Rumen-primC_CTCF_bosTau8	510	1	80179475	80179653	178	80179552	26	23.3333	6
01_Rumen-primC_CTCF_bosTau8	511	1	80182386	80182897	511	80182672	56	35.875	16
01_Rumen-primC_CTCF_bosTau8	512	1	80183123	80184990	1867	80183872	195	61.6552	58
01_Rumen-primC_CTCF_bosTau8	513	1	80185839	80186220	381	80186016	32	26.75	12
01_Rumen-primC_CTCF_bosTau8	514	1	80189007	80189362	355	80189120	46	34.6364	11
01_Rumen-primC_CTCF_bosTau8	515	1	80211971	80212337	366	80212128	77	56.3636	11
01_Rumen-primC_CTCF_bosTau8	516	1	80242331	80242605	274	80242432	49	39.2222	9
01_Rumen-primC_CTCF_bosTau8	517	1	80323497	80323765	268	80323616	42	32.875	8
01_Rumen-primC_CTCF_bosTau8	518	1	80570735	80571097	362	80570912	63	43.9091	11
01_Rumen-primC_CTCF_bosTau8	519	1	80661054	80662092	1038	80661536	174	69.0909	33
01_Rumen-primC_CTCF_bosTau8	520	1	80936576	80936771	195	80936608	25	22	7
01_Rumen-primC_CTCF_bosTau8	521	1	81013113	81013446	333	81013248	63	44.7273	11
01_Rumen-primC_CTCF_bosTau8	522	1	81034106	81034353	247	81034240	34	27	8
01_Rumen-primC_CTCF_bosTau8	523	1	81039283	81039773	490	81039616	29	24.3333	15
01_Rumen-primC_CTCF_bosTau8	524	1	81042766	81043592	826	81043040	105	60.5769	26
01_Rumen-primC_CTCF_bosTau8	525	1	81088384	81088705	321	81088512	53	39.9091	11
01_Rumen-primC_CTCF_bosTau8	526	1	81139997	81140186	189	81140096	28	25.5	6
01_Rumen-primC_CTCF_bosTau8	527	1	81205737	81205927	190	81205760	35	28.6667	6
01_Rumen-primC_CTCF_bosTau8	528	1	81206954	81207381	427	81207152	59	43.1538	13
01_Rumen-primC_CTCF_bosTau8	529	1	81228368	81228588	220	81228448	27	24.5714	7
01_Rumen-primC_CTCF_bosTau8	530	1	81283942	81284879	937	81284416	110	47.0345	29
01_Rumen-primC_CTCF_bosTau8	531	1	81592537	81593284	747	81593024	159	70.75	24
01_Rumen-primC_CTCF_bosTau8	532	1	81839806	81840377	571	81840096	138	78.5	18
01_Rumen-primC_CTCF_bosTau8	533	1	81846359	81846920	561	81846592	90	46.6111	18
01_Rumen-primC_CTCF_bosTau8	534	1	81854609	81855225	616	81854768	83	45.5263	19
01_Rumen-primC_CTCF_bosTau8	535	1	81879251	81879462	211	81879328	32	27.2857	7
01_Rumen-primC_CTCF_bosTau8	536	1	81896284	81896548	264	81896384	27	22.7778	9
01_Rumen-primC_CTCF_bosTau8	537	1	82043233	82044067	834	82043712	105	52.1538	26
01_Rumen-primC_CTCF_bosTau8	538	1	82085292	82085484	192	82085344	27	23.8333	6
01_Rumen-primC_CTCF_bosTau8	539	1	82133267	82133546	279	82133376	38	29.6667	9
01_Rumen-primC_CTCF_bosTau8	540	1	82146120	82146549	429	82146368	128	80.5385	13
01_Rumen-primC_CTCF_bosTau8	541	1	82316704	82317264	560	82317088	49	30.3333	18
01_Rumen-primC_CTCF_bosTau8	542	1	82440160	82440383	223	82440256	32	29.1429	7
01_Rumen-primC_CTCF_bosTau8	543	1	82926849	82927274	425	82927072	56	39.6923	13
01_Rumen-primC_CTCF_bosTau8	544	1	83005650	83006634	984	83006240	142	54.7742	31
01_Rumen-primC_CTCF_bosTau8	545	1	83027255	83028932	1677	83028000	128	43	53
01_Rumen-primC_CTCF_bosTau8	546	1	83066619	83066837	218	83066752	32	27	7
01_Rumen-primC_CTCF_bosTau8	547	1	83075847	83076387	540	83076096	51	34.5882	17
01_Rumen-primC_CTCF_bosTau8	548	1	83244857	83245775	918	83245344	177	81.3793	29
01_Rumen-primC_CTCF_bosTau8	549	1	83254724	83255044	320	83254880	95	69.5	10
01_Rumen-primC_CTCF_bosTau8	550	1	83262604	83263042	438	83262848	67	44.8571	14
01_Rumen-primC_CTCF_bosTau8	551	1	83299350	83299882	532	83299584	87	56.7647	17
01_Rumen-primC_CTCF_bosTau8	552	1	83357125	83357599	474	83357312	127	83	14
01_Rumen-primC_CTCF_bosTau8	553	1	83435097	83435396	299	83435232	60	42.4	10
01_Rumen-primC_CTCF_bosTau8	554	1	83448799	83448986	187	83448928	30	28	6
01_Rumen-primC_CTCF_bosTau8	555	1	83449413	83450462	1049	83449632	121	72.75	32
01_Rumen-primC_CTCF_bosTau8	556	1	83450996	83451174	178	83451104	31	26.8333	6
01_Rumen-primC_CTCF_bosTau8	557	1	83457312	83457876	564	83457568	129	69.0556	18
01_Rumen-primC_CTCF_bosTau8	558	1	83510516	83511145	629	83510880	104	55.45	20
01_Rumen-primC_CTCF_bosTau8	559	1	83539072	83539334	262	83539200	44	36.5556	9
01_Rumen-primC_CTCF_bosTau8	560	1	83539676	83540041	365	83539872	35	29.9167	12
01_Rumen-primC_CTCF_bosTau8	561	1	83580862	83581333	471	83581056	89	58.2667	15
01_Rumen-primC_CTCF_bosTau8	562	1	83615701	83616045	344	83615856	86	60.4545	11
01_Rumen-primC_CTCF_bosTau8	563	1	83616813	83616991	178	83616864	27	23.6	5
01_Rumen-primC_CTCF_bosTau8	564	1	83637088	83637395	307	83637248	33	24.6	10
01_Rumen-primC_CTCF_bosTau8	565	1	83735862	83737074	1212	83736544	138	57.1579	38
01_Rumen-primC_CTCF_bosTau8	566	1	83834831	83835017	186	83834848	21	19.8333	6
01_Rumen-primC_CTCF_bosTau8	567	1	83835273	83835689	416	83835440	103	66.1538	13
01_Rumen-primC_CTCF_bosTau8	568	1	83850601	83850950	349	83850752	117	79.9091	11
01_Rumen-primC_CTCF_bosTau8	569	1	83859913	83860394	481	83860160	137	85.3333	15
01_Rumen-primC_CTCF_bosTau8	570	1	83964858	83965327	469	83965008	48	32.6	15
01_Rumen-primC_CTCF_bosTau8	571	1	84029417	84029981	564	84029856	29	22.7647	17
01_Rumen-primC_CTCF_bosTau8	572	1	84210774	84211523	749	84211168	121	57.4583	24
01_Rumen-primC_CTCF_bosTau8	573	1	84213835	84214311	476	84213984	56	37.8667	15
01_Rumen-primC_CTCF_bosTau8	574	1	84235972	84236520	548	84236256	68	42	17
01_Rumen-primC_CTCF_bosTau8	575	1	84266938	84267265	327	84267040	39	30	11
01_Rumen-primC_CTCF_bosTau8	576	1	84267627	84267920	293	84267792	21	18.3333	9
01_Rumen-primC_CTCF_bosTau8	577	1	84268951	84269187	236	84268992	36	31.25	8
01_Rumen-primC_CTCF_bosTau8	578	1	84334940	84335252	312	84335072	54	39.3	10
01_Rumen-primC_CTCF_bosTau8	579	1	84588281	84588664	383	84588480	70	48.3333	12
01_Rumen-primC_CTCF_bosTau8	580	1	84675899	84676326	427	84676128	42	31.1429	14
01_Rumen-primC_CTCF_bosTau8	581	1	84894634	84895016	382	84894848	46	34.3333	12
01_Rumen-primC_CTCF_bosTau8	582	1	84925969	84926182	213	84926048	46	39.2857	7
01_Rumen-primC_CTCF_bosTau8	583	1	85017336	85017775	439	85017568	101	61.1429	14
01_Rumen-primC_CTCF_bosTau8	584	1	85451682	85451918	236	85451744	41	34.8571	7
01_Rumen-primC_CTCF_bosTau8	585	1	85933726	85933949	223	85933792	33	27.8571	7
01_Rumen-primC_CTCF_bosTau8	586	1	85936768	85937411	643	85937120	113	52.619	21
01_Rumen-primC_CTCF_bosTau8	587	1	85944789	85945121	332	85944928	82	53.8182	11
01_Rumen-primC_CTCF_bosTau8	588	1	85946480	85946750	270	85946624	35	27	8
01_Rumen-primC_CTCF_bosTau8	589	1	86351490	86351680	190	86351552	26	23.5	6
01_Rumen-primC_CTCF_bosTau8	590	1	86666667	86667119	452	86666928	43	37.2143	14
01_Rumen-primC_CTCF_bosTau8	591	1	86858781	86859140	359	86858928	59	41.8333	12
01_Rumen-primC_CTCF_bosTau8	592	1	87016627	87017335	708	87017184	57	41.4091	22
01_Rumen-primC_CTCF_bosTau8	593	1	87962763	87963140	377	87962944	63	45.5	12
01_Rumen-primC_CTCF_bosTau8	594	1	87987548	87987885	337	87987680	37	27.8182	11
01_Rumen-primC_CTCF_bosTau8	595	1	88096030	88096280	250	88096128	38	31	8
01_Rumen-primC_CTCF_bosTau8	596	1	88100228	88100534	306	88100400	22	19.7778	9
01_Rumen-primC_CTCF_bosTau8	597	1	88111779	88111978	199	88111872	29	26.3333	6
01_Rumen-primC_CTCF_bosTau8	598	1	88299704	88299954	250	88299808	33	26.875	8
01_Rumen-primC_CTCF_bosTau8	599	1	88418601	88418975	374	88418720	35	28.5455	11
01_Rumen-primC_CTCF_bosTau8	600	1	88419525	88419923	398	88419680	51	37.6667	12
01_Rumen-primC_CTCF_bosTau8	601	1	88473032	88473367	335	88473184	60	43.1	10
01_Rumen-primC_CTCF_bosTau8	602	1	88590089	88591095	1006	88590720	79	45.5484	31
01_Rumen-primC_CTCF_bosTau8	603	1	88672513	88673142	629	88672736	99	60.1053	19
01_Rumen-primC_CTCF_bosTau8	604	1	89183371	89183600	229	89183424	34	29.2857	7
01_Rumen-primC_CTCF_bosTau8	605	1	89226681	89226968	287	89226784	67	52.6667	9
01_Rumen-primC_CTCF_bosTau8	606	1	90195641	90195981	340	90195776	40	31.4545	11
01_Rumen-primC_CTCF_bosTau8	607	1	90306859	90307092	233	90306976	32	27.1429	7
01_Rumen-primC_CTCF_bosTau8	608	1	90577311	90577591	280	90577408	47	36.7778	9
01_Rumen-primC_CTCF_bosTau8	609	1	90577705	90577908	203	90577760	21	18.5	6
01_Rumen-primC_CTCF_bosTau8	610	1	90677052	90677524	472	90677312	79	45	15
01_Rumen-primC_CTCF_bosTau8	611	1	91014216	91014516	300	91014325	38	31.4444	9
01_Rumen-primC_CTCF_bosTau8	612	1	93651504	93651682	178	93651584	29	25	6
01_Rumen-primC_CTCF_bosTau8	613	1	94027189	94027842	653	94027648	83	39.1905	21
01_Rumen-primC_CTCF_bosTau8	614	1	94176514	94176707	193	94176576	26	21.3333	6
01_Rumen-primC_CTCF_bosTau8	615	1	94348982	94349183	201	94349056	30	26	6
01_Rumen-primC_CTCF_bosTau8	616	1	94523301	94523707	406	94523552	52	37.4167	12
01_Rumen-primC_CTCF_bosTau8	617	1	94549499	94549693	194	94549600	32	27.6667	6
01_Rumen-primC_CTCF_bosTau8	618	1	94765682	94765933	251	94765792	43	36.5	8
01_Rumen-primC_CTCF_bosTau8	619	1	95118271	95118862	591	95118624	59	36.2632	19
01_Rumen-primC_CTCF_bosTau8	620	1	95255453	95255665	212	95255552	32	28.7143	7
01_Rumen-primC_CTCF_bosTau8	621	1	95535945	95536448	503	95536240	143	83.4375	16
01_Rumen-primC_CTCF_bosTau8	622	1	95582330	95582599	269	95582368	28	24.5556	9
01_Rumen-primC_CTCF_bosTau8	623	1	95585262	95585891	629	95585440	80	56.5	20
01_Rumen-primC_CTCF_bosTau8	624	1	95641372	95641622	250	95641440	28	23.625	8
01_Rumen-primC_CTCF_bosTau8	625	1	95652383	95652622	239	95652512	27	24.125	8
01_Rumen-primC_CTCF_bosTau8	626	1	95778318	95778704	386	95778496	73	51.5	12
01_Rumen-primC_CTCF_bosTau8	627	1	95945385	95945621	236	95945472	41	33.5714	7
01_Rumen-primC_CTCF_bosTau8	628	1	95951155	95951404	249	95951280	47	39.25	8
01_Rumen-primC_CTCF_bosTau8	629	1	95955204	95955564	360	95955392	37	28.1818	11
01_Rumen-primC_CTCF_bosTau8	630	1	96110963	96111160	197	96111056	29	27.3333	6
01_Rumen-primC_CTCF_bosTau8	631	1	96251293	96251594	301	96251424	33	24.3	10
01_Rumen-primC_CTCF_bosTau8	632	1	96515743	96516353	610	96515920	59	38.35	20
01_Rumen-primC_CTCF_bosTau8	633	1	96516929	96517243	314	96517152	25	22	9
01_Rumen-primC_CTCF_bosTau8	634	1	96635744	96636031	287	96635904	30	24.5556	9
01_Rumen-primC_CTCF_bosTau8	635	1	96659913	96660439	526	96660256	164	87.0625	16
01_Rumen-primC_CTCF_bosTau8	636	1	96700313	96700698	385	96700448	58	42.4167	12
01_Rumen-primC_CTCF_bosTau8	637	1	97085856	97086566	710	97086272	111	54.8696	23
01_Rumen-primC_CTCF_bosTau8	638	1	97235439	97235754	315	97235584	34	26.5	10
01_Rumen-primC_CTCF_bosTau8	639	1	97288658	97288836	178	97288768	27	23.1667	6
01_Rumen-primC_CTCF_bosTau8	640	1	97313474	97313710	236	97313600	32	28.8571	7
01_Rumen-primC_CTCF_bosTau8	641	1	97363565	97363808	243	97363680	36	29.375	8
01_Rumen-primC_CTCF_bosTau8	642	1	97396404	97396871	467	97396672	60	36.6667	15
01_Rumen-primC_CTCF_bosTau8	643	1	97730918	97731185	267	97731040	50	42	8
01_Rumen-primC_CTCF_bosTau8	644	1	97807013	97807543	530	97807328	134	74.875	16
01_Rumen-primC_CTCF_bosTau8	645	1	97846051	97846229	178	97846128	29	26.2	5
01_Rumen-primC_CTCF_bosTau8	646	1	97877612	97877913	301	97877728	70	55.4444	9
01_Rumen-primC_CTCF_bosTau8	647	1	97951257	97951852	595	97951520	49	33.8947	19
01_Rumen-primC_CTCF_bosTau8	648	1	97985535	97985838	303	97985696	76	57.4	10
01_Rumen-primC_CTCF_bosTau8	649	1	97986015	97986498	483	97986144	33	27.5625	16
01_Rumen-primC_CTCF_bosTau8	650	1	98141213	98141625	412	98141504	33	26.4615	13
01_Rumen-primC_CTCF_bosTau8	651	1	98298268	98298648	380	98298432	60	42.5	12
01_Rumen-primC_CTCF_bosTau8	652	1	98318293	98318521	228	98318384	21	19.2857	7
01_Rumen-primC_CTCF_bosTau8	653	1	98403724	98403966	242	98403840	40	34.1429	7
01_Rumen-primC_CTCF_bosTau8	654	1	98510819	98511308	489	98510976	79	48.9333	15
01_Rumen-primC_CTCF_bosTau8	655	1	98511472	98511897	425	98511616	40	31.6923	13
01_Rumen-primC_CTCF_bosTau8	656	1	98517404	98518090	686	98517568	86	55.6364	22
01_Rumen-primC_CTCF_bosTau8	657	1	98703981	98704187	206	98704032	23	21.1667	6
01_Rumen-primC_CTCF_bosTau8	658	1	98906761	98907017	256	98906880	30	25.625	8
01_Rumen-primC_CTCF_bosTau8	659	1	99073124	99073445	321	99073280	60	44.3	10
01_Rumen-primC_CTCF_bosTau8	660	1	99194405	99194615	210	99194496	35	31.8333	6
01_Rumen-primC_CTCF_bosTau8	661	1	100064616	100064907	291	100064736	54	42.4444	9
01_Rumen-primC_CTCF_bosTau8	662	1	100157993	100158390	397	100158128	49	38.5833	12
01_Rumen-primC_CTCF_bosTau8	663	1	100204833	100205189	356	100205008	69	49.6364	11
01_Rumen-primC_CTCF_bosTau8	664	1	100397399	100397690	291	100397536	35	27.3333	9
01_Rumen-primC_CTCF_bosTau8	665	1	100539471	100539660	189	100539488	25	23	6
01_Rumen-primC_CTCF_bosTau8	666	1	100587105	100587436	331	100587264	71	51.4	10
01_Rumen-primC_CTCF_bosTau8	667	1	100768927	100769364	437	100769184	63	44.0714	14
01_Rumen-primC_CTCF_bosTau8	668	1	100877523	100877806	283	100877632	49	39.7778	9
01_Rumen-primC_CTCF_bosTau8	669	1	100911203	100911498	295	100911344	50	39	9
01_Rumen-primC_CTCF_bosTau8	670	1	101193804	101194038	234	101193888	49	40.4286	7
01_Rumen-primC_CTCF_bosTau8	671	1	101662433	101662690	257	101662544	32	26.5	8
01_Rumen-primC_CTCF_bosTau8	672	1	102981096	102981350	254	102981216	53	41.875	8
01_Rumen-primC_CTCF_bosTau8	673	1	106633024	106633315	291	106633184	33	26.8	10
01_Rumen-primC_CTCF_bosTau8	674	1	106633859	106634080	221	106633984	31	27.1429	7
01_Rumen-primC_CTCF_bosTau8	675	1	106693177	106693734	557	106693376	48	30.8333	18
01_Rumen-primC_CTCF_bosTau8	676	1	106799969	106800264	295	106800096	48	37.1111	9
01_Rumen-primC_CTCF_bosTau8	677	1	106885264	106885691	427	106885488	54	40.6923	13
01_Rumen-primC_CTCF_bosTau8	678	1	106956744	106957295	551	106957120	53	32.1765	17
01_Rumen-primC_CTCF_bosTau8	679	1	107355412	107355885	473	107355648	65	42.4	15
01_Rumen-primC_CTCF_bosTau8	680	1	107616705	107617030	325	107616864	50	37.4	10
01_Rumen-primC_CTCF_bosTau8	681	1	107667173	107667433	260	107667296	32	26.25	8
01_Rumen-primC_CTCF_bosTau8	682	1	107774818	107775342	524	107775168	44	29.3125	16
01_Rumen-primC_CTCF_bosTau8	683	1	107878685	107878944	259	107878816	42	33.5556	9
01_Rumen-primC_CTCF_bosTau8	684	1	107915848	107916303	455	107916096	73	43.9286	14
01_Rumen-primC_CTCF_bosTau8	685	1	108086010	108086231	221	108086080	32	26.5714	7
01_Rumen-primC_CTCF_bosTau8	686	1	108163477	108163738	261	108163616	38	32	8
01_Rumen-primC_CTCF_bosTau8	687	1	108237754	108238023	269	108237813	22	19.6667	9
01_Rumen-primC_CTCF_bosTau8	688	1	108274070	108274747	677	108274240	74	46.5238	21
01_Rumen-primC_CTCF_bosTau8	689	1	108275883	108276276	393	108276064	65	47	12
01_Rumen-primC_CTCF_bosTau8	690	1	108387825	108388278	453	108388064	60	40.6429	14
01_Rumen-primC_CTCF_bosTau8	691	1	108478977	108479289	312	108479120	39	31.4444	9
01_Rumen-primC_CTCF_bosTau8	692	1	108509714	108510113	399	108509888	43	32	13
01_Rumen-primC_CTCF_bosTau8	693	1	109076559	109076938	379	109076736	97	63.4167	12
01_Rumen-primC_CTCF_bosTau8	694	1	109079253	109079791	538	109079552	59	36.2353	17
01_Rumen-primC_CTCF_bosTau8	695	1	109377843	109378195	352	109377984	51	36.5455	11
01_Rumen-primC_CTCF_bosTau8	696	1	109543506	109543836	330	109543680	52	39.1	10
01_Rumen-primC_CTCF_bosTau8	697	1	109664404	109665399	995	109664864	72	32.9355	31
01_Rumen-primC_CTCF_bosTau8	698	1	109666347	109666621	274	109666464	35	29.375	8
01_Rumen-primC_CTCF_bosTau8	699	1	109722111	109722731	620	109722432	79	40.5	20
01_Rumen-primC_CTCF_bosTau8	700	1	109757926	109758333	407	109758160	83	55.6667	12
01_Rumen-primC_CTCF_bosTau8	701	1	109825286	109825623	337	109825440	57	43.2	10
01_Rumen-primC_CTCF_bosTau8	702	1	109837275	109837453	178	109837376	28	25.1667	6
01_Rumen-primC_CTCF_bosTau8	703	1	110273437	110273851	414	110273728	53	36.8462	13
01_Rumen-primC_CTCF_bosTau8	704	1	110823850	110824085	235	110823984	34	28.7143	7
01_Rumen-primC_CTCF_bosTau8	705	1	110834945	110835343	398	110835104	51	36.6667	12
01_Rumen-primC_CTCF_bosTau8	706	1	110895945	110896257	312	110896064	56	42.7	10
01_Rumen-primC_CTCF_bosTau8	707	1	110896386	110896648	262	110896464	34	28	8
01_Rumen-primC_CTCF_bosTau8	708	1	110947063	110947263	200	110947120	27	24.6667	6
01_Rumen-primC_CTCF_bosTau8	709	1	111255013	111255225	212	111255168	25	21.6667	6
01_Rumen-primC_CTCF_bosTau8	710	1	111292124	111292622	498	111292448	48	31.6875	16
01_Rumen-primC_CTCF_bosTau8	711	1	111333874	111334052	178	111333984	24	22	6
01_Rumen-primC_CTCF_bosTau8	712	1	111346410	111346953	543	111346720	150	81	17
01_Rumen-primC_CTCF_bosTau8	713	1	111350890	111351678	788	111351328	142	72.2917	24
01_Rumen-primC_CTCF_bosTau8	714	1	111402696	111403889	1193	111403328	140	50.4324	37
01_Rumen-primC_CTCF_bosTau8	715	1	111404095	111405211	1116	111404896	197	81.8286	35
01_Rumen-primC_CTCF_bosTau8	716	1	111418118	111418457	339	111418272	39	31.6	10
01_Rumen-primC_CTCF_bosTau8	717	1	111686610	111686853	243	111686720	30	26.25	8
01_Rumen-primC_CTCF_bosTau8	718	1	111855865	111856205	340	111856032	83	57.8182	11
01_Rumen-primC_CTCF_bosTau8	719	1	111856341	111857014	673	111856864	41	31.7143	21
01_Rumen-primC_CTCF_bosTau8	720	1	111857129	111857780	651	111857504	61	46.6	20
01_Rumen-primC_CTCF_bosTau8	721	1	112009774	112010142	368	112009968	25	21.4545	11
01_Rumen-primC_CTCF_bosTau8	722	1	112039980	112040252	272	112040096	40	34.25	8
01_Rumen-primC_CTCF_bosTau8	723	1	112163566	112164392	826	112164000	138	56.5	26
01_Rumen-primC_CTCF_bosTau8	724	1	112442799	112443072	273	112442880	41	32.8889	9
01_Rumen-primC_CTCF_bosTau8	725	1	112444244	112444564	320	112444400	32	25.1	10
01_Rumen-primC_CTCF_bosTau8	726	1	112577220	112577454	234	112577376	32	28.7143	7
01_Rumen-primC_CTCF_bosTau8	727	1	112703548	112703872	324	112703696	36	29.6364	11
01_Rumen-primC_CTCF_bosTau8	728	1	112729812	112730018	206	112729856	27	22.7143	7
01_Rumen-primC_CTCF_bosTau8	729	1	112777063	112777596	533	112777312	96	57.625	16
01_Rumen-primC_CTCF_bosTau8	730	1	112777816	112778079	263	112777952	36	29.375	8
01_Rumen-primC_CTCF_bosTau8	731	1	112809333	112809559	226	112809472	23	19	7
01_Rumen-primC_CTCF_bosTau8	732	1	112815497	112817131	1634	112816224	75	42.1176	51
01_Rumen-primC_CTCF_bosTau8	733	1	113173707	113174447	740	113174240	124	56.2174	23
01_Rumen-primC_CTCF_bosTau8	734	1	113179353	113179717	364	113179520	78	52.4167	12
01_Rumen-primC_CTCF_bosTau8	735	1	113644340	113644660	320	113644480	62	45.1	10
01_Rumen-primC_CTCF_bosTau8	736	1	113820288	113820600	312	113820432	40	31.8	10
01_Rumen-primC_CTCF_bosTau8	737	1	114295923	114296515	592	114296256	62	34.8421	19
01_Rumen-primC_CTCF_bosTau8	738	1	114593363	114593612	249	114593504	28	23.375	8
01_Rumen-primC_CTCF_bosTau8	739	1	114731499	114731750	251	114731616	41	34	8
01_Rumen-primC_CTCF_bosTau8	740	1	115477017	115477318	301	115477184	32	24	10
01_Rumen-primC_CTCF_bosTau8	741	1	115478836	115479395	559	115479008	30	25.3889	18
01_Rumen-primC_CTCF_bosTau8	742	1	115583530	115583708	178	115583616	22	21	5
01_Rumen-primC_CTCF_bosTau8	743	1	115600677	115600875	198	115600800	33	28.5	6
01_Rumen-primC_CTCF_bosTau8	744	1	115615098	115615372	274	115615200	31	25.3333	9
01_Rumen-primC_CTCF_bosTau8	745	1	115629124	115629535	411	115629264	53	40.3333	12
01_Rumen-primC_CTCF_bosTau8	746	1	116132405	116132644	239	116132528	47	38.75	8
01_Rumen-primC_CTCF_bosTau8	747	1	116208509	116208889	380	116208688	71	51.6667	12
01_Rumen-primC_CTCF_bosTau8	748	1	116213378	116213852	474	116213547	44	35.5	14
01_Rumen-primC_CTCF_bosTau8	749	1	116233928	116234355	427	116234080	65	43.5385	13
01_Rumen-primC_CTCF_bosTau8	750	1	116256901	116257237	336	116257056	42	32.8	10
01_Rumen-primC_CTCF_bosTau8	751	1	116429472	116430079	607	116429600	44	27.1053	19
01_Rumen-primC_CTCF_bosTau8	752	1	116561786	116561970	184	116561856	27	24.1667	6
01_Rumen-primC_CTCF_bosTau8	753	1	116850917	116851123	206	116850976	30	25.1667	6
01_Rumen-primC_CTCF_bosTau8	754	1	116908552	116908869	317	116908672	68	50.7	10
01_Rumen-primC_CTCF_bosTau8	755	1	117087284	117087615	331	117087456	55	36.7	10
01_Rumen-primC_CTCF_bosTau8	756	1	117552938	117553252	314	117553072	72	52.7	10
01_Rumen-primC_CTCF_bosTau8	757	1	117631080	117631386	306	117631200	41	32.5556	9
01_Rumen-primC_CTCF_bosTau8	758	1	117743878	117744183	305	117744032	48	37.2222	9
01_Rumen-primC_CTCF_bosTau8	759	1	117802480	117802716	236	117802592	43	37.4286	7
01_Rumen-primC_CTCF_bosTau8	760	1	117867341	117868018	677	117867552	153	68.5238	21
01_Rumen-primC_CTCF_bosTau8	761	1	117891471	117891867	396	117891712	39	29.8333	12
01_Rumen-primC_CTCF_bosTau8	762	1	117952678	117952990	312	117952800	49	39.8889	9
01_Rumen-primC_CTCF_bosTau8	763	1	118212170	118212591	421	118212336	41	32.3077	13
01_Rumen-primC_CTCF_bosTau8	764	1	118254428	118254969	541	118254592	52	32.8235	17
01_Rumen-primC_CTCF_bosTau8	765	1	118341746	118342092	346	118341888	57	40.3636	11
01_Rumen-primC_CTCF_bosTau8	766	1	118342224	118342447	223	118342336	26	23.5714	7
01_Rumen-primC_CTCF_bosTau8	767	1	118346876	118347817	941	118347216	113	47.4333	30
01_Rumen-primC_CTCF_bosTau8	768	1	118475345	118475581	236	118475408	32	29.2857	7
01_Rumen-primC_CTCF_bosTau8	769	1	118475694	118476062	368	118475883	35	31.2727	11
01_Rumen-primC_CTCF_bosTau8	770	1	118485735	118486390	655	118486080	92	53.8	20
01_Rumen-primC_CTCF_bosTau8	771	1	118582406	118582801	395	118582560	90	60.9167	12
01_Rumen-primC_CTCF_bosTau8	772	1	118656316	118656591	275	118656416	39	30.5556	9
01_Rumen-primC_CTCF_bosTau8	773	1	118754618	118754823	205	118754688	28	24.4286	7
01_Rumen-primC_CTCF_bosTau8	774	1	118804551	118805101	550	118804736	67	41.1765	17
01_Rumen-primC_CTCF_bosTau8	775	1	118872883	118873375	492	118873184	75	47.6	15
01_Rumen-primC_CTCF_bosTau8	776	1	118878047	118878761	714	118878464	110	62.1304	23
01_Rumen-primC_CTCF_bosTau8	777	1	118887001	118887366	365	118887168	119	74.0833	12
01_Rumen-primC_CTCF_bosTau8	778	1	118893540	118893731	191	118893568	30	25.3333	6
01_Rumen-primC_CTCF_bosTau8	779	1	119154619	119154837	218	119154688	36	32.8571	7
01_Rumen-primC_CTCF_bosTau8	780	1	119234984	119235273	289	119235072	44	33.5556	9
01_Rumen-primC_CTCF_bosTau8	781	1	119246407	119246847	440	119246592	59	42.3846	13
01_Rumen-primC_CTCF_bosTau8	782	1	119249138	119249508	370	119249312	37	29.6667	12
01_Rumen-primC_CTCF_bosTau8	783	1	119250224	119250754	530	119250400	60	40.5882	17
01_Rumen-primC_CTCF_bosTau8	784	1	119326403	119326747	344	119326592	37	29.7	10
01_Rumen-primC_CTCF_bosTau8	785	1	119331887	119332088	201	119331968	29	27.3333	6
01_Rumen-primC_CTCF_bosTau8	786	1	119381551	119381936	385	119381776	46	33.9167	12
01_Rumen-primC_CTCF_bosTau8	787	1	119438829	119439118	289	119438944	44	34.6667	9
01_Rumen-primC_CTCF_bosTau8	788	1	119570810	119571474	664	119571296	66	40.0952	21
01_Rumen-primC_CTCF_bosTau8	789	1	119593016	119593228	212	119593120	37	33.5714	7
01_Rumen-primC_CTCF_bosTau8	790	1	119611132	119611387	255	119611248	46	39.25	8
01_Rumen-primC_CTCF_bosTau8	791	1	119625166	119625733	567	119625344	141	71.1111	18
01_Rumen-primC_CTCF_bosTau8	792	1	119749861	119750048	187	119749920	26	22.3333	6
01_Rumen-primC_CTCF_bosTau8	793	1	119777712	119778241	529	119778016	91	59.2353	17
01_Rumen-primC_CTCF_bosTau8	794	1	119844235	119844605	370	119844416	41	32	11
01_Rumen-primC_CTCF_bosTau8	795	1	119946249	119946505	256	119946336	25	22.75	8
01_Rumen-primC_CTCF_bosTau8	796	1	119970018	119970316	298	119970176	23	19.3333	9
01_Rumen-primC_CTCF_bosTau8	797	1	119993435	119993766	331	119993600	56	40.9091	11
01_Rumen-primC_CTCF_bosTau8	798	1	120168602	120168867	265	120168672	53	40.6667	9
01_Rumen-primC_CTCF_bosTau8	799	1	120186175	120186496	321	120186336	42	31.1818	11
01_Rumen-primC_CTCF_bosTau8	800	1	120190186	120190508	322	120190336	80	58.2	10
01_Rumen-primC_CTCF_bosTau8	801	1	120838519	120838742	223	120838624	29	26.1429	7
01_Rumen-primC_CTCF_bosTau8	802	1	120987606	120988425	819	120988224	113	47.0769	26
01_Rumen-primC_CTCF_bosTau8	803	1	121545275	121545536	261	121545392	40	30.7778	9
01_Rumen-primC_CTCF_bosTau8	804	1	122774236	122774469	233	122774336	35	29.25	8
01_Rumen-primC_CTCF_bosTau8	805	1	122776469	122776719	250	122776576	50	38.625	8
01_Rumen-primC_CTCF_bosTau8	806	1	123255195	123255485	290	123255328	38	30.8889	9
01_Rumen-primC_CTCF_bosTau8	807	1	123283393	123283674	281	123283520	43	34	8
01_Rumen-primC_CTCF_bosTau8	808	1	123447182	123447723	541	123447456	35	26.9412	17
01_Rumen-primC_CTCF_bosTau8	809	1	123775351	123775706	355	123775488	62	44.4545	11
01_Rumen-primC_CTCF_bosTau8	810	1	125534141	125534347	206	125534240	32	28.1429	7
01_Rumen-primC_CTCF_bosTau8	811	1	125883488	125883812	324	125883616	24	20.8182	11
01_Rumen-primC_CTCF_bosTau8	812	1	125883890	125884182	292	125884000	45	35.1111	9
01_Rumen-primC_CTCF_bosTau8	813	1	125884272	125884455	183	125884368	29	25.1667	6
01_Rumen-primC_CTCF_bosTau8	814	1	125884652	125884857	205	125884736	37	30.8333	6
01_Rumen-primC_CTCF_bosTau8	815	1	125885253	125885495	242	125885328	26	22.4286	7
01_Rumen-primC_CTCF_bosTau8	816	1	125930255	125930707	452	125930528	37	29	14
01_Rumen-primC_CTCF_bosTau8	817	1	126248518	126248763	245	126248640	46	41.1429	7
01_Rumen-primC_CTCF_bosTau8	818	1	126282821	126283064	243	126282944	57	47.8571	7
01_Rumen-primC_CTCF_bosTau8	819	1	126351496	126351882	386	126351680	83	56.75	12
01_Rumen-primC_CTCF_bosTau8	820	1	126950876	126951115	239	126951008	27	23.375	8
01_Rumen-primC_CTCF_bosTau8	821	1	126971934	126972227	293	126972064	42	32.6	10
01_Rumen-primC_CTCF_bosTau8	822	1	126987523	126987753	230	126987648	31	28.1429	7
01_Rumen-primC_CTCF_bosTau8	823	1	126999310	126999690	380	126999488	55	40.5	12
01_Rumen-primC_CTCF_bosTau8	824	1	127007377	127007682	305	127007520	39	30.1	10
01_Rumen-primC_CTCF_bosTau8	825	1	127218802	127219261	459	127218976	116	68.6429	14
01_Rumen-primC_CTCF_bosTau8	826	1	127318675	127319313	638	127318976	111	60.4	20
01_Rumen-primC_CTCF_bosTau8	827	1	127463510	127463896	386	127463680	98	65	12
01_Rumen-primC_CTCF_bosTau8	828	1	127469105	127469345	240	127469152	25	22.5	8
01_Rumen-primC_CTCF_bosTau8	829	1	127564985	127565540	555	127565280	32	23.7778	18
01_Rumen-primC_CTCF_bosTau8	830	1	127735435	127735995	560	127735584	53	37.1176	17
01_Rumen-primC_CTCF_bosTau8	831	1	127736497	127736800	303	127736640	32	26.8	10
01_Rumen-primC_CTCF_bosTau8	832	1	127851267	127851477	210	127851376	32	28.5	6
01_Rumen-primC_CTCF_bosTau8	833	1	128060640	128060911	271	128060736	40	33.4444	9
01_Rumen-primC_CTCF_bosTau8	834	1	128086441	128086831	390	128086624	55	38.8333	12
01_Rumen-primC_CTCF_bosTau8	835	1	128220893	128221788	895	128221600	60	41.1071	28
01_Rumen-primC_CTCF_bosTau8	836	1	128222865	128223341	476	128223040	118	68.5333	15
01_Rumen-primC_CTCF_bosTau8	837	1	128288061	128288368	307	128288192	31	25.6	10
01_Rumen-primC_CTCF_bosTau8	838	1	128338783	128339529	746	128338992	149	65.9167	24
01_Rumen-primC_CTCF_bosTau8	839	1	128388078	128388335	257	128388224	39	33.25	8
01_Rumen-primC_CTCF_bosTau8	840	1	128498510	128498798	288	128498656	51	39.3333	9
01_Rumen-primC_CTCF_bosTau8	841	1	128511005	128511315	310	128511136	72	54.4	10
01_Rumen-primC_CTCF_bosTau8	842	1	128519352	128519784	432	128519552	78	54	14
01_Rumen-primC_CTCF_bosTau8	843	1	128537274	128537610	336	128537440	70	52.3636	11
01_Rumen-primC_CTCF_bosTau8	844	1	128617386	128618013	627	128617760	88	48.0526	19
01_Rumen-primC_CTCF_bosTau8	845	1	128662241	128662432	191	128662304	37	32.1667	6
01_Rumen-primC_CTCF_bosTau8	846	1	128679287	128679852	565	128679552	93	63.2778	18
01_Rumen-primC_CTCF_bosTau8	847	1	128682352	128683174	822	128682656	196	85	26
01_Rumen-primC_CTCF_bosTau8	848	1	128791107	128791614	507	128791328	117	70.9333	15
01_Rumen-primC_CTCF_bosTau8	849	1	128796018	128796997	979	128796336	241	90.7419	31
01_Rumen-primC_CTCF_bosTau8	850	1	128797152	128797560	408	128797472	26	22.7692	13
01_Rumen-primC_CTCF_bosTau8	851	1	128860493	128861169	676	128860736	109	59.0952	21
01_Rumen-primC_CTCF_bosTau8	852	1	128917636	128918015	379	128917824	42	32.4545	11
01_Rumen-primC_CTCF_bosTau8	853	1	129102931	129103321	390	129103136	47	34.5833	12
01_Rumen-primC_CTCF_bosTau8	854	1	129114161	129114374	213	129114272	33	27.8571	7
01_Rumen-primC_CTCF_bosTau8	855	1	129124702	129125141	439	129124848	38	27.4286	14
01_Rumen-primC_CTCF_bosTau8	856	1	129145065	129145569	504	129145376	50	35.75	16
01_Rumen-primC_CTCF_bosTau8	857	1	129145678	129145856	178	129145728	24	20.5	6
01_Rumen-primC_CTCF_bosTau8	858	1	129179066	129179306	240	129179168	36	30	8
01_Rumen-primC_CTCF_bosTau8	859	1	129226239	129226803	564	129226624	100	54.7778	18
01_Rumen-primC_CTCF_bosTau8	860	1	129247119	129247334	215	129247136	26	22.4286	7
01_Rumen-primC_CTCF_bosTau8	861	1	130516175	130516690	515	130516352	175	93.1875	16
01_Rumen-primC_CTCF_bosTau8	862	1	130653852	130654130	278	130654016	26	22	9
01_Rumen-primC_CTCF_bosTau8	863	1	130737242	130737431	189	130737344	35	30.5	6
01_Rumen-primC_CTCF_bosTau8	864	1	130739566	130739936	370	130739744	78	52.9167	12
01_Rumen-primC_CTCF_bosTau8	865	1	130830694	130831329	635	130830912	167	80.85	20
01_Rumen-primC_CTCF_bosTau8	866	1	130831494	130831771	277	130831648	23	20	8
01_Rumen-primC_CTCF_bosTau8	867	1	130870874	130871175	301	130871008	62	49.3	10
01_Rumen-primC_CTCF_bosTau8	868	1	131039598	131039847	249	131039728	44	34.375	8
01_Rumen-primC_CTCF_bosTau8	869	1	131247343	131247804	461	131247488	31	25.9286	14
01_Rumen-primC_CTCF_bosTau8	870	1	131252550	131252768	218	131252672	41	35.4286	7
01_Rumen-primC_CTCF_bosTau8	871	1	131276404	131277866	1462	131276992	153	74.413	46
01_Rumen-primC_CTCF_bosTau8	872	1	131576264	131576752	488	131576512	82	51.4667	15
01_Rumen-primC_CTCF_bosTau8	873	1	131578414	131578718	304	131578496	30	26	9
01_Rumen-primC_CTCF_bosTau8	874	1	131719190	131719675	485	131719392	37	30.7333	15
01_Rumen-primC_CTCF_bosTau8	875	1	131756176	131756973	797	131756640	201	86.28	25
01_Rumen-primC_CTCF_bosTau8	876	1	131825789	131826018	229	131825856	27	23.25	8
01_Rumen-primC_CTCF_bosTau8	877	1	131834736	131835017	281	131834880	34	26.8889	9
01_Rumen-primC_CTCF_bosTau8	878	1	132073623	132074129	506	132073792	66	42.75	16
01_Rumen-primC_CTCF_bosTau8	879	1	132099129	132099411	282	132099232	43	33.8889	9
01_Rumen-primC_CTCF_bosTau8	880	1	132125011	132125503	492	132125120	101	57.2	15
01_Rumen-primC_CTCF_bosTau8	881	1	132141187	132141504	317	132141360	55	43.9	10
01_Rumen-primC_CTCF_bosTau8	882	1	132158912	132159323	411	132159136	58	39.3077	13
01_Rumen-primC_CTCF_bosTau8	883	1	132231285	132231531	246	132231392	41	35.125	8
01_Rumen-primC_CTCF_bosTau8	884	1	132255827	132256156	329	132255968	52	39.4	10
01_Rumen-primC_CTCF_bosTau8	885	1	132885600	132885863	263	132885707	28	24.8889	9
01_Rumen-primC_CTCF_bosTau8	886	1	133141828	133142042	214	133141909	28	26	6
01_Rumen-primC_CTCF_bosTau8	887	1	133226534	133226972	438	133226752	70	51.6154	13
01_Rumen-primC_CTCF_bosTau8	888	1	133265837	133266411	574	133266016	91	47.9444	18
01_Rumen-primC_CTCF_bosTau8	889	1	133519855	133520053	198	133519936	30	27.1667	6
01_Rumen-primC_CTCF_bosTau8	890	1	133525468	133526040	572	133525760	181	93.7222	18
01_Rumen-primC_CTCF_bosTau8	891	1	133993615	133993888	273	133993728	37	28.5556	9
01_Rumen-primC_CTCF_bosTau8	892	1	134130156	134130375	219	134130368	33	27.2857	7
01_Rumen-primC_CTCF_bosTau8	893	1	134188949	134189241	292	134189088	34	29	9
01_Rumen-primC_CTCF_bosTau8	894	1	134318254	134318515	261	134318368	49	37.75	8
01_Rumen-primC_CTCF_bosTau8	895	1	134354036	134354325	289	134354144	58	44.7778	9
01_Rumen-primC_CTCF_bosTau8	896	1	134516731	134517102	371	134516896	63	43.25	12
01_Rumen-primC_CTCF_bosTau8	897	1	134888444	134888825	381	134888640	66	45.6667	12
01_Rumen-primC_CTCF_bosTau8	898	1	135618154	135618400	246	135618272	25	20.875	8
01_Rumen-primC_CTCF_bosTau8	899	1	135658239	135659113	874	135658528	118	50.9643	28
01_Rumen-primC_CTCF_bosTau8	900	1	135851164	135851683	519	135851408	76	48.1765	17
01_Rumen-primC_CTCF_bosTau8	901	1	135856161	135856430	269	135856256	57	45.875	8
01_Rumen-primC_CTCF_bosTau8	902	1	135938342	135938577	235	135938432	31	25.5714	7
01_Rumen-primC_CTCF_bosTau8	903	1	135945226	135945652	426	135945344	36	28.8462	13
01_Rumen-primC_CTCF_bosTau8	904	1	135955287	135955829	542	135955456	87	50.8824	17
01_Rumen-primC_CTCF_bosTau8	905	1	135956125	135956594	469	135956176	23	20.6667	15
01_Rumen-primC_CTCF_bosTau8	906	1	135964964	135965575	611	135965376	43	33.5263	19
01_Rumen-primC_CTCF_bosTau8	907	1	136049206	136049440	234	136049296	33	28.375	8
01_Rumen-primC_CTCF_bosTau8	908	1	136115097	136116023	926	136115360	142	55.7931	29
01_Rumen-primC_CTCF_bosTau8	909	1	136121467	136122117	650	136121760	148	73.9524	21
01_Rumen-primC_CTCF_bosTau8	910	1	136189054	136189448	394	136189152	31	23.5385	13
01_Rumen-primC_CTCF_bosTau8	911	1	136201563	136201862	299	136201728	53	38.7	10
01_Rumen-primC_CTCF_bosTau8	912	1	136217808	136218387	579	136218112	173	95.2222	18
01_Rumen-primC_CTCF_bosTau8	913	1	136218613	136218793	180	136218656	30	27.8333	6
01_Rumen-primC_CTCF_bosTau8	914	1	136221482	136221712	230	136221584	27	22.5714	7
01_Rumen-primC_CTCF_bosTau8	915	1	136234567	136234840	273	136234688	50	40.875	8
01_Rumen-primC_CTCF_bosTau8	916	1	136326428	136327029	601	136326816	66	36.5263	19
01_Rumen-primC_CTCF_bosTau8	917	1	136525351	136525595	244	136525456	39	35	7
01_Rumen-primC_CTCF_bosTau8	918	1	136535693	136535964	271	136535808	61	46.875	8
01_Rumen-primC_CTCF_bosTau8	919	1	136638163	136638603	440	136638416	46	35.4286	14
01_Rumen-primC_CTCF_bosTau8	920	1	136911135	136911416	281	136911232	22	19	9
01_Rumen-primC_CTCF_bosTau8	921	1	136923539	136923802	263	136923680	39	33	8
01_Rumen-primC_CTCF_bosTau8	922	1	136961131	136961409	278	136961248	34	24.6667	9
01_Rumen-primC_CTCF_bosTau8	923	1	136979547	136979777	230	136979648	32	27.375	8
01_Rumen-primC_CTCF_bosTau8	924	1	137051109	137051416	307	137051232	49	36.8889	9
01_Rumen-primC_CTCF_bosTau8	925	1	137083652	137083891	239	137083776	38	29.8571	7
01_Rumen-primC_CTCF_bosTau8	926	1	137117797	137118510	713	137118240	114	56.1364	22
01_Rumen-primC_CTCF_bosTau8	927	1	137121755	137122025	270	137121856	54	41.6667	9
01_Rumen-primC_CTCF_bosTau8	928	1	137124564	137124774	210	137124640	35	30.7143	7
01_Rumen-primC_CTCF_bosTau8	929	1	137496379	137496628	249	137496496	38	30.75	8
01_Rumen-primC_CTCF_bosTau8	930	1	138354239	138354612	373	138354432	87	56.8333	12
01_Rumen-primC_CTCF_bosTau8	931	1	138830554	138830769	215	138830640	26	22.5714	7
01_Rumen-primC_CTCF_bosTau8	932	1	138855281	138855662	381	138855424	66	46.75	12
01_Rumen-primC_CTCF_bosTau8	933	1	139155256	139155441	185	139155376	25	22.3333	6
01_Rumen-primC_CTCF_bosTau8	934	1	139161143	139161599	456	139161392	85	55.1429	14
01_Rumen-primC_CTCF_bosTau8	935	1	140309213	140309501	288	140309344	43	33.5556	9
01_Rumen-primC_CTCF_bosTau8	936	1	140309579	140309781	202	140309664	24	21	6
01_Rumen-primC_CTCF_bosTau8	937	1	140311836	140312300	464	140312032	126	73.1333	15
01_Rumen-primC_CTCF_bosTau8	938	1	140493450	140494246	796	140494144	45	33.88	25
01_Rumen-primC_CTCF_bosTau8	939	1	140685378	140685836	458	140685568	151	94.4286	14
01_Rumen-primC_CTCF_bosTau8	940	1	140686480	140686749	269	140686624	33	26.875	8
01_Rumen-primC_CTCF_bosTau8	941	1	140687206	140687496	290	140687360	56	41.1111	9
01_Rumen-primC_CTCF_bosTau8	942	1	140702901	140703135	234	140702976	35	31.4286	7
01_Rumen-primC_CTCF_bosTau8	943	1	140913761	140914091	330	140913888	38	30.8	10
01_Rumen-primC_CTCF_bosTau8	944	1	140943760	140944468	708	140944032	72	37.4091	22
01_Rumen-primC_CTCF_bosTau8	945	1	140944677	140945088	411	140944896	37	29.2308	13
01_Rumen-primC_CTCF_bosTau8	946	1	140949983	140950417	434	140950176	103	65.4286	14
01_Rumen-primC_CTCF_bosTau8	947	1	140966428	140966710	282	140966528	33	27.3333	9
01_Rumen-primC_CTCF_bosTau8	948	1	140966828	140967180	352	140966992	94	66.1818	11
01_Rumen-primC_CTCF_bosTau8	949	1	140978035	140978286	251	140978112	47	38.75	8
01_Rumen-primC_CTCF_bosTau8	950	1	141103442	141103779	337	141103584	66	48.7273	11
01_Rumen-primC_CTCF_bosTau8	951	1	141318533	141318909	376	141318608	36	27.9091	11
01_Rumen-primC_CTCF_bosTau8	952	1	141329123	141329339	216	141329184	27	24.1667	6
01_Rumen-primC_CTCF_bosTau8	953	1	141459389	141459703	314	141459552	46	35.7	10
01_Rumen-primC_CTCF_bosTau8	954	1	141772570	141772954	384	141772800	67	47	12
01_Rumen-primC_CTCF_bosTau8	955	1	141775091	141775269	178	141775200	21	19.3333	6
01_Rumen-primC_CTCF_bosTau8	956	1	141775436	141775871	435	141775712	80	51.6154	13
01_Rumen-primC_CTCF_bosTau8	957	1	141775996	141776214	218	141776128	40	32.5714	7
01_Rumen-primC_CTCF_bosTau8	958	1	142091382	142091958	576	142091584	65	38.9444	18
01_Rumen-primC_CTCF_bosTau8	959	1	142270102	142270384	282	142270176	32	24.4444	9
01_Rumen-primC_CTCF_bosTau8	960	1	142491525	142491976	451	142491632	44	32.2143	14
01_Rumen-primC_CTCF_bosTau8	961	1	142537573	142537908	335	142537728	51	35.5	10
01_Rumen-primC_CTCF_bosTau8	962	1	142740704	142741069	365	142740832	71	49.75	12
01_Rumen-primC_CTCF_bosTau8	963	1	142767473	142767990	517	142767680	118	74.1875	16
01_Rumen-primC_CTCF_bosTau8	964	1	142780665	142780949	284	142780800	24	21	9
01_Rumen-primC_CTCF_bosTau8	965	1	142794472	142794920	448	142794624	99	56.6429	14
01_Rumen-primC_CTCF_bosTau8	966	1	142835331	142835603	272	142835392	22	20.25	8
01_Rumen-primC_CTCF_bosTau8	967	1	142874653	142874937	284	142874800	44	34.3333	9
01_Rumen-primC_CTCF_bosTau8	968	1	142987782	142988282	500	142988000	142	83.1333	15
01_Rumen-primC_CTCF_bosTau8	969	1	143206135	143206677	542	143206496	94	53.4706	17
01_Rumen-primC_CTCF_bosTau8	970	1	143224688	143224906	218	143224768	40	35.7143	7
01_Rumen-primC_CTCF_bosTau8	971	1	143397419	143397743	324	143397536	54	42.4	10
01_Rumen-primC_CTCF_bosTau8	972	1	143542547	143543115	568	143542816	272	158.056	18
01_Rumen-primC_CTCF_bosTau8	973	1	143586196	143586401	205	143586288	27	23.2857	7
01_Rumen-primC_CTCF_bosTau8	974	1	143592260	143592566	306	143592384	50	39.3333	9
01_Rumen-primC_CTCF_bosTau8	975	1	143655611	143656802	1191	143656160	143	56.8421	38
01_Rumen-primC_CTCF_bosTau8	976	1	143720740	143720946	206	143720880	25	22.6667	6
01_Rumen-primC_CTCF_bosTau8	977	1	143721055	143721762	707	143721248	81	47	23
01_Rumen-primC_CTCF_bosTau8	978	1	143754759	143755824	1065	143755200	42	29.0606	33
01_Rumen-primC_CTCF_bosTau8	979	1	143878503	143878880	377	143878688	101	67.75	12
01_Rumen-primC_CTCF_bosTau8	980	1	143879333	143879511	178	143879456	27	22.6	5
01_Rumen-primC_CTCF_bosTau8	981	1	143908695	143910047	1352	143909568	263	75.4048	42
01_Rumen-primC_CTCF_bosTau8	982	1	143910644	143910829	185	143910656	28	26.5	6
01_Rumen-primC_CTCF_bosTau8	983	1	144006409	144006634	225	144006496	41	34.8571	7
01_Rumen-primC_CTCF_bosTau8	984	1	144013343	144013639	296	144013456	41	32.7	10
01_Rumen-primC_CTCF_bosTau8	985	1	144063826	144064204	378	144064000	93	64.0833	12
01_Rumen-primC_CTCF_bosTau8	986	1	144170222	144170904	682	144170512	164	75.8095	21
01_Rumen-primC_CTCF_bosTau8	987	1	144215375	144215748	373	144215552	66	45.75	12
01_Rumen-primC_CTCF_bosTau8	988	1	144247635	144248093	458	144247776	35	28.2143	14
01_Rumen-primC_CTCF_bosTau8	989	1	144332943	144333531	588	144333344	85	51.0556	18
01_Rumen-primC_CTCF_bosTau8	990	1	144444239	144445235	996	144444704	94	51.4839	31
01_Rumen-primC_CTCF_bosTau8	991	1	144664875	144665235	360	144664992	69	52.1818	11
01_Rumen-primC_CTCF_bosTau8	992	1	144676447	144676858	411	144676608	30	24.6923	13
01_Rumen-primC_CTCF_bosTau8	993	1	144683374	144683700	326	144683520	59	46.3	10
01_Rumen-primC_CTCF_bosTau8	994	1	144689126	144689304	178	144689248	27	24.6	5
01_Rumen-primC_CTCF_bosTau8	995	1	144689858	144690466	608	144690304	48	37.7368	19
01_Rumen-primC_CTCF_bosTau8	996	1	144749701	144750253	552	144749952	191	100.294	17
01_Rumen-primC_CTCF_bosTau8	997	1	144845341	144846157	816	144845749	40	33.0385	26
01_Rumen-primC_CTCF_bosTau8	998	1	144875684	144876060	376	144875840	129	90	11
01_Rumen-primC_CTCF_bosTau8	999	1	144893107	144894091	984	144893824	223	91.4516	31
01_Rumen-primC_CTCF_bosTau8	1000	1	144894179	144894468	289	144894272	25	22	9
01_Rumen-primC_CTCF_bosTau8	1001	1	145022354	145022841	487	145022624	73	46.4667	15
01_Rumen-primC_CTCF_bosTau8	1002	1	145041872	145042222	350	145042032	26	22.3636	11
01_Rumen-primC_CTCF_bosTau8	1003	1	145067619	145067928	309	145067744	32	28.4444	9
01_Rumen-primC_CTCF_bosTau8	1004	1	145075556	145075793	237	145075680	37	31	7
01_Rumen-primC_CTCF_bosTau8	1005	1	145102147	145103439	1292	145102656	246	95.9	40
01_Rumen-primC_CTCF_bosTau8	1006	1	145103812	145104151	339	145104000	36	28.5	10
01_Rumen-primC_CTCF_bosTau8	1007	1	145109191	145110629	1438	145109600	215	79.2444	45
01_Rumen-primC_CTCF_bosTau8	1008	1	145152529	145152753	224	145152576	36	32.1429	7
01_Rumen-primC_CTCF_bosTau8	1009	1	145162612	145163383	771	145162976	62	40.375	24
01_Rumen-primC_CTCF_bosTau8	1010	1	145283528	145284080	552	145283840	30	24.7647	17
01_Rumen-primC_CTCF_bosTau8	1011	1	145489472	145490065	593	145489792	176	86.9474	19
01_Rumen-primC_CTCF_bosTau8	1012	1	145495625	145496376	751	145495776	45	29.3478	23
01_Rumen-primC_CTCF_bosTau8	1013	1	145496489	145497343	854	145497104	154	64.8846	26
01_Rumen-primC_CTCF_bosTau8	1014	1	145610411	145610625	214	145610528	25	21.2857	7
01_Rumen-primC_CTCF_bosTau8	1015	1	145612119	145612664	545	145612384	174	89.7059	17
01_Rumen-primC_CTCF_bosTau8	1016	1	145612949	145613256	307	145613120	30	24.7	10
01_Rumen-primC_CTCF_bosTau8	1017	1	145711788	145711976	188	145711920	34	31.3333	6
01_Rumen-primC_CTCF_bosTau8	1018	1	145724666	145724907	241	145724784	31	26.875	8
01_Rumen-primC_CTCF_bosTau8	1019	1	145812132	145812377	245	145812224	37	33.2857	7
01_Rumen-primC_CTCF_bosTau8	1020	1	145817825	145818345	520	145818144	116	69.3125	16
01_Rumen-primC_CTCF_bosTau8	1021	1	145838992	145839474	482	145839360	69	44.0667	15
01_Rumen-primC_CTCF_bosTau8	1022	1	145841356	145841699	343	145841536	36	28.6364	11
01_Rumen-primC_CTCF_bosTau8	1023	1	145852186	145852366	180	145852256	32	29.5	6
01_Rumen-primC_CTCF_bosTau8	1024	1	145861975	145862358	383	145862144	84	59.4167	12
01_Rumen-primC_CTCF_bosTau8	1025	1	145923479	145923903	424	145923648	63	46.6923	13
01_Rumen-primC_CTCF_bosTau8	1026	1	145943091	145943888	797	145943296	78	42.24	25
01_Rumen-primC_CTCF_bosTau8	1027	1	145957467	145957822	355	145957632	70	48.3636	11
01_Rumen-primC_CTCF_bosTau8	1028	1	145957956	145958415	459	145958176	47	38.8571	14
01_Rumen-primC_CTCF_bosTau8	1029	1	145958568	145958782	214	145958688	28	25.8333	6
01_Rumen-primC_CTCF_bosTau8	1030	1	145959237	145960567	1330	145960032	118	50.6585	41
01_Rumen-primC_CTCF_bosTau8	1031	1	145960757	145961178	421	145960928	40	32.8462	13
01_Rumen-primC_CTCF_bosTau8	1032	1	146006901	146007990	1089	146007296	110	49.8529	34
01_Rumen-primC_CTCF_bosTau8	1033	1	146032184	146032362	178	146032192	30	24.6667	6
01_Rumen-primC_CTCF_bosTau8	1034	1	146032836	146033358	522	146033152	91	58.125	16
01_Rumen-primC_CTCF_bosTau8	1035	1	146217509	146218108	599	146217664	97	53.6111	18
01_Rumen-primC_CTCF_bosTau8	1036	1	146419979	146420633	654	146420224	230	111.85	20
01_Rumen-primC_CTCF_bosTau8	1037	1	146431414	146431776	362	146431584	116	74.9167	12
01_Rumen-primC_CTCF_bosTau8	1038	1	146436502	146436933	431	146436640	37	30	14
01_Rumen-primC_CTCF_bosTau8	1039	1	146448135	146448548	413	146448352	68	47.6923	13
01_Rumen-primC_CTCF_bosTau8	1040	1	146483913	146484262	349	146484064	53	38.8182	11
01_Rumen-primC_CTCF_bosTau8	1041	1	146490522	146490728	206	146490624	41	34.8571	7
01_Rumen-primC_CTCF_bosTau8	1042	1	146512737	146513079	342	146512896	62	49.9	10
01_Rumen-primC_CTCF_bosTau8	1043	1	146519684	146520238	554	146520096	59	38.4118	17
01_Rumen-primC_CTCF_bosTau8	1044	1	146520428	146520619	191	146520464	27	25.5	6
01_Rumen-primC_CTCF_bosTau8	1045	1	146558809	146559350	541	146559232	24	20.8824	17
01_Rumen-primC_CTCF_bosTau8	1046	1	146559552	146559858	306	146559776	33	28	10
01_Rumen-primC_CTCF_bosTau8	1047	1	146568587	146569255	668	146568928	238	115.286	21
01_Rumen-primC_CTCF_bosTau8	1048	1	146574762	146575149	387	146574992	52	37.4167	12
01_Rumen-primC_CTCF_bosTau8	1049	1	146727373	146727562	189	146727488	29	24.8333	6
01_Rumen-primC_CTCF_bosTau8	1050	1	146727796	146729006	1210	146728576	167	58.6842	38
01_Rumen-primC_CTCF_bosTau8	1051	1	146792859	146793054	195	146792928	28	24.5	6
01_Rumen-primC_CTCF_bosTau8	1052	1	146843602	146844408	806	146843936	146	61.72	25
01_Rumen-primC_CTCF_bosTau8	1053	1	146861224	146862274	1050	146861888	121	52.1818	33
01_Rumen-primC_CTCF_bosTau8	1054	1	146862449	146863233	784	146862576	49	38.44	25
01_Rumen-primC_CTCF_bosTau8	1055	1	146867484	146867673	189	146867552	36	31.8333	6
01_Rumen-primC_CTCF_bosTau8	1056	1	146867862	146870713	2851	146869824	141	63.9326	89
01_Rumen-primC_CTCF_bosTau8	1057	1	146969428	146969699	271	146969568	47	37.6667	9
01_Rumen-primC_CTCF_bosTau8	1058	1	146973442	146975568	2126	146974464	166	51.1061	66
01_Rumen-primC_CTCF_bosTau8	1059	1	147017125	147017942	817	147017328	67	42.36	25
01_Rumen-primC_CTCF_bosTau8	1060	1	147041034	147041798	764	147041232	99	51.75	24
01_Rumen-primC_CTCF_bosTau8	1061	1	147074528	147075052	524	147074720	94	56.3529	17
01_Rumen-primC_CTCF_bosTau8	1062	1	147077785	147078169	384	147077920	39	30.25	12
01_Rumen-primC_CTCF_bosTau8	1063	1	147109120	147109454	334	147109312	95	65.1818	11
01_Rumen-primC_CTCF_bosTau8	1064	1	147173386	147173633	247	147173472	36	29.625	8
01_Rumen-primC_CTCF_bosTau8	1065	1	147282347	147282575	228	147282416	28	25.5714	7
01_Rumen-primC_CTCF_bosTau8	1066	1	147282723	147284323	1600	147283616	157	54.36	50
01_Rumen-primC_CTCF_bosTau8	1067	1	147541784	147542238	454	147542032	26	23.2857	14
01_Rumen-primC_CTCF_bosTau8	1068	1	147707784	147708259	475	147707904	36	26.6667	15
01_Rumen-primC_CTCF_bosTau8	1069	1	147736864	147737060	196	147736864	40	34.8571	7
01_Rumen-primC_CTCF_bosTau8	1070	1	147908397	147908617	220	147908512	40	32	7
01_Rumen-primC_CTCF_bosTau8	1071	1	148082630	148082916	286	148082752	69	52.4444	9
01_Rumen-primC_CTCF_bosTau8	1072	1	148165253	148165475	222	148165344	31	26.1429	7
01_Rumen-primC_CTCF_bosTau8	1073	1	148197599	148198292	693	148197952	109	54.6818	22
01_Rumen-primC_CTCF_bosTau8	1074	1	148203402	148203911	509	148203616	117	68.625	16
01_Rumen-primC_CTCF_bosTau8	1075	1	148204160	148204644	484	148204320	42	31.8125	16
01_Rumen-primC_CTCF_bosTau8	1076	1	148204931	148205914	983	148205696	118	56.0333	30
01_Rumen-primC_CTCF_bosTau8	1077	1	148231834	148232202	368	148232016	85	59.1667	12
01_Rumen-primC_CTCF_bosTau8	1078	1	148280210	148280748	538	148280576	58	38.0588	17
01_Rumen-primC_CTCF_bosTau8	1079	1	148284045	148284366	321	148284192	66	51.3	10
01_Rumen-primC_CTCF_bosTau8	1080	1	148473841	148474019	178	148473920	39	32.8333	6
01_Rumen-primC_CTCF_bosTau8	1081	1	148476899	148477119	220	148477008	33	30	6
01_Rumen-primC_CTCF_bosTau8	1082	1	148548641	148548985	344	148548800	54	40.1	10
01_Rumen-primC_CTCF_bosTau8	1083	1	148620069	148620620	551	148620320	83	46.7059	17
01_Rumen-primC_CTCF_bosTau8	1084	1	148688456	148688688	232	148688555	27	25.1429	7
01_Rumen-primC_CTCF_bosTau8	1085	1	148736960	148737354	394	148737152	45	33.8462	13
01_Rumen-primC_CTCF_bosTau8	1086	1	148765033	148765318	285	148765152	32	26.7778	9
01_Rumen-primC_CTCF_bosTau8	1087	1	148774721	148775133	412	148774880	64	46.1667	12
01_Rumen-primC_CTCF_bosTau8	1088	1	148775257	148776165	908	148775968	73	39.8276	29
01_Rumen-primC_CTCF_bosTau8	1089	1	148946855	148947194	339	148947008	48	34.2	10
01_Rumen-primC_CTCF_bosTau8	1090	1	149366462	149366771	309	149366592	37	29.5	10
01_Rumen-primC_CTCF_bosTau8	1091	1	149804934	149805119	185	149804992	29	25.2	5
01_Rumen-primC_CTCF_bosTau8	1092	1	149833490	149833849	359	149833664	49	37	11
01_Rumen-primC_CTCF_bosTau8	1093	1	149929155	149929529	374	149929312	85	60.4545	11
01_Rumen-primC_CTCF_bosTau8	1094	1	149967342	149967878	536	149967616	196	97.2353	17
01_Rumen-primC_CTCF_bosTau8	1095	1	150016822	150017191	369	150016992	76	53.4167	12
01_Rumen-primC_CTCF_bosTau8	1096	1	150036164	150036507	343	150036320	88	63.3	10
01_Rumen-primC_CTCF_bosTau8	1097	1	150120943	150121133	190	150121024	30	26.5	6
01_Rumen-primC_CTCF_bosTau8	1098	1	150133497	150133983	486	150133792	91	55.6667	15
01_Rumen-primC_CTCF_bosTau8	1099	1	150150573	150151173	600	150150944	124	68.9474	19
01_Rumen-primC_CTCF_bosTau8	1100	1	150205430	150205879	449	150205696	29	24.8571	14
01_Rumen-primC_CTCF_bosTau8	1101	1	150206076	150206574	498	150206368	75	49.375	16
01_Rumen-primC_CTCF_bosTau8	1102	1	150206664	150208100	1436	150207712	85	48.7778	45
01_Rumen-primC_CTCF_bosTau8	1103	1	150294159	150294432	273	150294272	39	33.3333	9
01_Rumen-primC_CTCF_bosTau8	1104	1	150319361	150319693	332	150319520	56	40.3	10
01_Rumen-primC_CTCF_bosTau8	1105	1	150389669	150389951	282	150389808	37	32.625	8
01_Rumen-primC_CTCF_bosTau8	1106	1	150390493	150390723	230	150390592	33	27.25	8
01_Rumen-primC_CTCF_bosTau8	1107	1	150390900	150391597	697	150391296	93	49.7727	22
01_Rumen-primC_CTCF_bosTau8	1108	1	150486968	150487449	481	150487120	98	57.0667	15
01_Rumen-primC_CTCF_bosTau8	1109	1	150586886	150587107	221	150586976	34	30.1429	7
01_Rumen-primC_CTCF_bosTau8	1110	1	150607230	150607791	561	150607552	104	60.1111	18
01_Rumen-primC_CTCF_bosTau8	1111	1	150715577	150715911	334	150715712	47	34.0909	11
01_Rumen-primC_CTCF_bosTau8	1112	1	150750386	150750605	219	150750464	37	32.4286	7
01_Rumen-primC_CTCF_bosTau8	1113	1	150880328	150880921	593	150880560	71	44.0556	18
01_Rumen-primC_CTCF_bosTau8	1114	1	150889478	150890193	715	150889648	109	52.5	22
01_Rumen-primC_CTCF_bosTau8	1115	1	150902238	150903527	1289	150903008	136	52.3659	41
01_Rumen-primC_CTCF_bosTau8	1116	1	150903613	150903919	306	150903776	28	24.2	10
01_Rumen-primC_CTCF_bosTau8	1117	1	150931402	150931693	291	150931488	39	31.3333	9
01_Rumen-primC_CTCF_bosTau8	1118	1	150943649	150944207	558	150943776	99	54.5294	17
01_Rumen-primC_CTCF_bosTau8	1119	1	150963827	150964349	522	150964064	57	38.3125	16
01_Rumen-primC_CTCF_bosTau8	1120	1	151007927	151008277	350	151008096	74	53.5455	11
01_Rumen-primC_CTCF_bosTau8	1121	1	151021104	151021408	304	151021216	59	39.9	10
01_Rumen-primC_CTCF_bosTau8	1122	1	151390760	151391271	511	151390880	33	25.125	16
01_Rumen-primC_CTCF_bosTau8	1123	1	151477621	151477800	179	151477728	30	25.8333	6
01_Rumen-primC_CTCF_bosTau8	1124	1	151526573	151526778	205	151526672	29	24.1667	6
01_Rumen-primC_CTCF_bosTau8	1125	1	151562265	151562741	476	151562560	84	50.0667	15
01_Rumen-primC_CTCF_bosTau8	1126	1	151562978	151563346	368	151563168	33	27	11
01_Rumen-primC_CTCF_bosTau8	1127	1	151607445	151608047	602	151607840	81	47.7368	19
01_Rumen-primC_CTCF_bosTau8	1128	1	152164200	152164884	684	152164672	55	35.7143	21
01_Rumen-primC_CTCF_bosTau8	1129	1	152213230	152213861	631	152213472	156	72.85	20
01_Rumen-primC_CTCF_bosTau8	1130	1	152214191	152214469	278	152214368	30	25.7778	9
01_Rumen-primC_CTCF_bosTau8	1131	1	152358645	152359462	817	152359104	97	45.1154	26
01_Rumen-primC_CTCF_bosTau8	1132	1	152360049	152360227	178	152360128	23	20.8333	6
01_Rumen-primC_CTCF_bosTau8	1133	1	152361484	152361904	420	152361632	81	54.4615	13
01_Rumen-primC_CTCF_bosTau8	1134	1	152362275	152362462	187	152362400	30	27.4	5
01_Rumen-primC_CTCF_bosTau8	1135	1	152362634	152362923	289	152362800	35	29.4444	9
01_Rumen-primC_CTCF_bosTau8	1136	1	152523835	152524244	409	152524064	62	41.6154	13
01_Rumen-primC_CTCF_bosTau8	1137	1	152578263	152578460	197	152578336	29	25.1667	6
01_Rumen-primC_CTCF_bosTau8	1138	1	152779581	152780173	592	152779776	85	45.5263	19
01_Rumen-primC_CTCF_bosTau8	1139	1	152945771	152946000	229	152945856	32	28.7143	7
01_Rumen-primC_CTCF_bosTau8	1140	1	153173786	153174057	271	153173920	36	27.7778	9
01_Rumen-primC_CTCF_bosTau8	1141	1	153183726	153184058	332	153183856	108	80.2	10
01_Rumen-primC_CTCF_bosTau8	1142	1	153184330	153184552	222	153184352	26	20.7143	7
01_Rumen-primC_CTCF_bosTau8	1143	1	153268100	153268570	470	153268256	63	44.2857	14
01_Rumen-primC_CTCF_bosTau8	1144	1	153318752	153319010	258	153318880	38	29.6667	9
01_Rumen-primC_CTCF_bosTau8	1145	1	153846442	153846633	191	153846496	33	26.6667	6
01_Rumen-primC_CTCF_bosTau8	1146	1	153947012	153947267	255	153947120	58	46.25	8
01_Rumen-primC_CTCF_bosTau8	1147	1	153964686	153965063	377	153964848	128	80.8333	12
01_Rumen-primC_CTCF_bosTau8	1148	1	154012652	154012896	244	154012736	39	29.375	8
01_Rumen-primC_CTCF_bosTau8	1149	1	154055012	154055331	319	154055168	53	40.2	10
01_Rumen-primC_CTCF_bosTau8	1150	1	154164993	154165962	969	154165280	131	57.2	30
01_Rumen-primC_CTCF_bosTau8	1151	1	154180658	154181416	758	154180864	44	29.1667	24
01_Rumen-primC_CTCF_bosTau8	1152	1	154187089	154187617	528	154187440	36	25.8824	17
01_Rumen-primC_CTCF_bosTau8	1153	1	154392734	154392938	204	154392864	22	20.4286	7
01_Rumen-primC_CTCF_bosTau8	1154	1	154393065	154393428	363	154393216	104	72.3636	11
01_Rumen-primC_CTCF_bosTau8	1155	1	154418537	154418991	454	154418816	39	26.4286	14
01_Rumen-primC_CTCF_bosTau8	1156	1	154569747	154570043	296	154569877	31	27.3333	9
01_Rumen-primC_CTCF_bosTau8	1157	1	154595643	154596074	431	154595840	81	53.2143	14
01_Rumen-primC_CTCF_bosTau8	1158	1	154599887	154600229	342	154600000	40	30.3636	11
01_Rumen-primC_CTCF_bosTau8	1159	1	154760958	154761199	241	154761088	35	29.125	8
01_Rumen-primC_CTCF_bosTau8	1160	1	154800063	154800256	193	154800128	24	21.2857	7
01_Rumen-primC_CTCF_bosTau8	1161	1	154800450	154800999	549	154800736	139	73.7647	17
01_Rumen-primC_CTCF_bosTau8	1162	1	154924749	154925080	331	154924896	34	25.3	10
01_Rumen-primC_CTCF_bosTau8	1163	1	154925322	154926353	1031	154926048	99	68.3438	32
01_Rumen-primC_CTCF_bosTau8	1164	1	154961354	154961606	252	154961504	31	25.875	8
01_Rumen-primC_CTCF_bosTau8	1165	1	154993393	154994285	892	154993760	192	74.7143	28
01_Rumen-primC_CTCF_bosTau8	1166	1	154994367	154994613	246	154994512	26	23.25	8
01_Rumen-primC_CTCF_bosTau8	1167	1	155016529	155017155	626	155016928	32	26.6	20
01_Rumen-primC_CTCF_bosTau8	1168	1	155034001	155034563	562	155034304	118	70.8333	18
01_Rumen-primC_CTCF_bosTau8	1169	1	155034792	155034970	178	155034880	27	25.8	5
01_Rumen-primC_CTCF_bosTau8	1170	1	155351964	155352261	297	155352096	66	48.9	10
01_Rumen-primC_CTCF_bosTau8	1171	1	155402550	155402860	310	155402688	54	40.7	10
01_Rumen-primC_CTCF_bosTau8	1172	1	155900868	155901126	258	155900992	53	43.875	8
01_Rumen-primC_CTCF_bosTau8	1173	1	155905565	155905743	178	155905648	25	22.3333	6
01_Rumen-primC_CTCF_bosTau8	1174	1	156110749	156111381	632	156111104	152	78.7	20
01_Rumen-primC_CTCF_bosTau8	1175	1	156312913	156313171	258	156313040	37	31.875	8
01_Rumen-primC_CTCF_bosTau8	1176	1	156525495	156526085	590	156525824	103	54.4211	19
01_Rumen-primC_CTCF_bosTau8	1177	1	157214279	157214509	230	157214368	28	23.7143	7
01_Rumen-primC_CTCF_bosTau8	1178	1	157413299	157413836	537	157413600	85	48.9412	17
01_Rumen-primC_CTCF_bosTau8	1179	1	157913397	157913709	312	157913536	77	55.2	10
01_Rumen-primC_CTCF_bosTau8	1180	1	157996254	157996472	218	157996384	41	36	7
01_Rumen-primC_CTCF_bosTau8	1181	10	377778	378117	339	377856	40	29.1818	11
01_Rumen-primC_CTCF_bosTau8	1182	10	396966	397603	637	397408	77	40.45	20
01_Rumen-primC_CTCF_bosTau8	1183	10	516959	517419	460	517216	72	43.9333	15
01_Rumen-primC_CTCF_bosTau8	1184	10	563068	563323	255	563232	36	30.125	8
01_Rumen-primC_CTCF_bosTau8	1185	10	897153	897857	704	897568	148	73.6364	22
01_Rumen-primC_CTCF_bosTau8	1186	10	926555	927097	542	926944	50	33.1765	17
01_Rumen-primC_CTCF_bosTau8	1187	10	970000	970462	462	970240	83	52.1429	14
01_Rumen-primC_CTCF_bosTau8	1188	10	992110	992600	490	992416	57	40.9333	15
01_Rumen-primC_CTCF_bosTau8	1189	10	1188989	1189261	272	1189088	47	36.2222	9
01_Rumen-primC_CTCF_bosTau8	1190	10	1212199	1212534	335	1212352	36	30	10
01_Rumen-primC_CTCF_bosTau8	1191	10	1212862	1213047	185	1212896	28	25.3333	6
01_Rumen-primC_CTCF_bosTau8	1192	10	1387293	1387665	372	1387520	57	40.6667	12
01_Rumen-primC_CTCF_bosTau8	1193	10	1466653	1467345	692	1466976	193	89.6818	22
01_Rumen-primC_CTCF_bosTau8	1194	10	1467514	1467963	449	1467776	40	31.7143	14
01_Rumen-primC_CTCF_bosTau8	1195	10	1676990	1677329	339	1677136	40	31.6364	11
01_Rumen-primC_CTCF_bosTau8	1196	10	1711738	1711938	200	1711776	39	31.4286	7
01_Rumen-primC_CTCF_bosTau8	1197	10	1746942	1747273	331	1747088	70	49.0909	11
01_Rumen-primC_CTCF_bosTau8	1198	10	1760039	1760374	335	1760160	57	42.5	10
01_Rumen-primC_CTCF_bosTau8	1199	10	1764067	1764779	712	1764448	204	90.5	22
01_Rumen-primC_CTCF_bosTau8	1200	10	1775284	1775832	548	1775648	119	64	17
01_Rumen-primC_CTCF_bosTau8	1201	10	2321493	2321776	283	2321632	48	38	9
01_Rumen-primC_CTCF_bosTau8	1202	10	2322882	2323315	433	2323200	25	19.4615	13
01_Rumen-primC_CTCF_bosTau8	1203	10	2361481	2361659	178	2361568	28	25.4	5
01_Rumen-primC_CTCF_bosTau8	1204	10	2443598	2443816	218	2443664	35	30.2857	7
01_Rumen-primC_CTCF_bosTau8	1205	10	2489951	2490193	242	2490016	44	36.5	8
01_Rumen-primC_CTCF_bosTau8	1206	10	3687659	3687910	251	3687792	34	28	8
01_Rumen-primC_CTCF_bosTau8	1207	10	3880708	3881011	303	3880784	31	25.8889	9
01_Rumen-primC_CTCF_bosTau8	1208	10	3905429	3905658	229	3905472	52	44.1429	7
01_Rumen-primC_CTCF_bosTau8	1209	10	3961497	3961807	310	3961611	26	24.4	10
01_Rumen-primC_CTCF_bosTau8	1210	10	4098374	4098602	228	4098432	38	34.1429	7
01_Rumen-primC_CTCF_bosTau8	1211	10	4358694	4358975	281	4358816	27	24	8
01_Rumen-primC_CTCF_bosTau8	1212	10	4378213	4378594	381	4378400	75	50.5833	12
01_Rumen-primC_CTCF_bosTau8	1213	10	4432745	4433078	333	4432971	21	18.9	10
01_Rumen-primC_CTCF_bosTau8	1214	10	4433260	4433870	610	4433600	133	69	19
01_Rumen-primC_CTCF_bosTau8	1215	10	4479977	4480155	178	4480080	27	25.8	5
01_Rumen-primC_CTCF_bosTau8	1216	10	4619237	4619517	280	4619344	46	38.25	8
01_Rumen-primC_CTCF_bosTau8	1217	10	4642323	4642893	570	4642704	56	42.5556	18
01_Rumen-primC_CTCF_bosTau8	1218	10	4722773	4723232	459	4722912	48	34.9333	15
01_Rumen-primC_CTCF_bosTau8	1219	10	4879583	4879865	282	4879680	54	42.6667	9
01_Rumen-primC_CTCF_bosTau8	1220	10	4915284	4915752	468	4915600	30	23.2	15
01_Rumen-primC_CTCF_bosTau8	1221	10	4928019	4928300	281	4928112	29	24.3333	9
01_Rumen-primC_CTCF_bosTau8	1222	10	4952943	4953225	282	4953072	40	32.6667	9
01_Rumen-primC_CTCF_bosTau8	1223	10	5048451	5048835	384	5048624	43	31.5	12
01_Rumen-primC_CTCF_bosTau8	1224	10	5081422	5082081	659	5081696	86	42.8571	21
01_Rumen-primC_CTCF_bosTau8	1225	10	5140479	5141371	892	5140992	175	65.9286	28
01_Rumen-primC_CTCF_bosTau8	1226	10	5260162	5260431	269	5260288	35	28.625	8
01_Rumen-primC_CTCF_bosTau8	1227	10	5260708	5261060	352	5260864	70	49.9091	11
01_Rumen-primC_CTCF_bosTau8	1228	10	5385162	5385450	288	5385280	62	46.2222	9
01_Rumen-primC_CTCF_bosTau8	1229	10	5397325	5397739	414	5397536	149	91.8462	13
01_Rumen-primC_CTCF_bosTau8	1230	10	5546178	5547218	1040	5546880	204	75.9062	32
01_Rumen-primC_CTCF_bosTau8	1231	10	5612827	5613005	178	5612896	30	26.1667	6
01_Rumen-primC_CTCF_bosTau8	1232	10	5651310	5651511	201	5651392	21	19.5	6
01_Rumen-primC_CTCF_bosTau8	1233	10	5651890	5652332	442	5652096	49	36.2857	14
01_Rumen-primC_CTCF_bosTau8	1234	10	6207365	6207861	496	6207520	63	39.6	15
01_Rumen-primC_CTCF_bosTau8	1235	10	6213078	6213436	358	6213184	42	30.8182	11
01_Rumen-primC_CTCF_bosTau8	1236	10	6223113	6223296	183	6223136	21	19	6
01_Rumen-primC_CTCF_bosTau8	1237	10	6223415	6223969	554	6223616	111	60.1111	18
01_Rumen-primC_CTCF_bosTau8	1238	10	6280191	6280472	281	6280352	48	36.7778	9
01_Rumen-primC_CTCF_bosTau8	1239	10	6287627	6287927	300	6287744	44	34.5556	9
01_Rumen-primC_CTCF_bosTau8	1240	10	6288075	6288264	189	6288160	28	22.3333	6
01_Rumen-primC_CTCF_bosTau8	1241	10	6336290	6336785	495	6336608	60	38.4667	15
01_Rumen-primC_CTCF_bosTau8	1242	10	6603954	6604241	287	6604064	62	49.3333	9
01_Rumen-primC_CTCF_bosTau8	1243	10	6604376	6604664	288	6604480	43	34.6667	9
01_Rumen-primC_CTCF_bosTau8	1244	10	6633054	6633421	367	6633216	149	96.5	12
01_Rumen-primC_CTCF_bosTau8	1245	10	6717711	6718233	522	6718016	64	46.3125	16
01_Rumen-primC_CTCF_bosTau8	1246	10	6746785	6747199	414	6746944	49	36.5	12
01_Rumen-primC_CTCF_bosTau8	1247	10	6795372	6795715	343	6795552	55	39.3636	11
01_Rumen-primC_CTCF_bosTau8	1248	10	6852285	6852467	182	6852320	25	22	6
01_Rumen-primC_CTCF_bosTau8	1249	10	6958938	6959340	402	6959104	45	33.4615	13
01_Rumen-primC_CTCF_bosTau8	1250	10	6986786	6987097	311	6986944	49	37.6667	9
01_Rumen-primC_CTCF_bosTau8	1251	10	7044174	7044629	455	7044320	32	25.9286	14
01_Rumen-primC_CTCF_bosTau8	1252	10	7056500	7056788	288	7056624	92	69	9
01_Rumen-primC_CTCF_bosTau8	1253	10	7423235	7423795	560	7423616	55	33.5294	17
01_Rumen-primC_CTCF_bosTau8	1254	10	7457423	7457698	275	7457552	34	27.3333	9
01_Rumen-primC_CTCF_bosTau8	1255	10	7514408	7514877	469	7514656	81	59	14
01_Rumen-primC_CTCF_bosTau8	1256	10	7554763	7554969	206	7554848	35	30.5	6
01_Rumen-primC_CTCF_bosTau8	1257	10	7728616	7729173	557	7728864	120	65.7647	17
01_Rumen-primC_CTCF_bosTau8	1258	10	7755685	7756322	637	7756096	75	42.95	20
01_Rumen-primC_CTCF_bosTau8	1259	10	7827266	7827814	548	7827536	113	68.8235	17
01_Rumen-primC_CTCF_bosTau8	1260	10	7878501	7878721	220	7878560	25	21.7143	7
01_Rumen-primC_CTCF_bosTau8	1261	10	7878920	7879292	372	7879120	34	28.2727	11
01_Rumen-primC_CTCF_bosTau8	1262	10	7924896	7925258	362	7925072	66	45.75	12
01_Rumen-primC_CTCF_bosTau8	1263	10	7926575	7926757	182	7926624	22	20.5	6
01_Rumen-primC_CTCF_bosTau8	1264	10	7955894	7956541	647	7956288	78	46.5	20
01_Rumen-primC_CTCF_bosTau8	1265	10	7978601	7979092	491	7978784	143	81.6667	15
01_Rumen-primC_CTCF_bosTau8	1266	10	7988366	7988706	340	7988512	58	41.5455	11
01_Rumen-primC_CTCF_bosTau8	1267	10	8050683	8050932	249	8050784	35	28.875	8
01_Rumen-primC_CTCF_bosTau8	1268	10	8052855	8053364	509	8053024	59	40.75	16
01_Rumen-primC_CTCF_bosTau8	1269	10	8093761	8094065	304	8093952	47	39	9
01_Rumen-primC_CTCF_bosTau8	1270	10	8138580	8138827	247	8138688	31	26.125	8
01_Rumen-primC_CTCF_bosTau8	1271	10	8139789	8140140	351	8139936	41	29.4545	11
01_Rumen-primC_CTCF_bosTau8	1272	10	8231939	8232228	289	8232032	92	67.8889	9
01_Rumen-primC_CTCF_bosTau8	1273	10	8458084	8458327	243	8458144	39	33.4286	7
01_Rumen-primC_CTCF_bosTau8	1274	10	8575526	8576653	1127	8576096	263	85.1429	35
01_Rumen-primC_CTCF_bosTau8	1275	10	9048836	9049193	357	9048992	64	47.1818	11
01_Rumen-primC_CTCF_bosTau8	1276	10	9335340	9335667	327	9335520	38	29.8	10
01_Rumen-primC_CTCF_bosTau8	1277	10	9482705	9482920	215	9482800	37	32.4286	7
01_Rumen-primC_CTCF_bosTau8	1278	10	9526156	9526820	664	9526400	96	52.0476	21
01_Rumen-primC_CTCF_bosTau8	1279	10	9561748	9561944	196	9561808	27	24.5	6
01_Rumen-primC_CTCF_bosTau8	1280	10	9942976	9943167	191	9943056	24	21.6667	6
01_Rumen-primC_CTCF_bosTau8	1281	10	9959369	9959634	265	9959472	45	37.375	8
01_Rumen-primC_CTCF_bosTau8	1282	10	9974337	9974569	232	9974464	37	34	7
01_Rumen-primC_CTCF_bosTau8	1283	10	10025913	10026145	232	10026032	30	24.625	8
01_Rumen-primC_CTCF_bosTau8	1284	10	10125888	10126071	183	10126016	27	23.8333	6
01_Rumen-primC_CTCF_bosTau8	1285	10	10155147	10155768	621	10155456	113	60.2632	19
01_Rumen-primC_CTCF_bosTau8	1286	10	10446323	10446757	434	10446464	49	34	14
01_Rumen-primC_CTCF_bosTau8	1287	10	10520303	10520613	310	10520448	71	54	10
01_Rumen-primC_CTCF_bosTau8	1288	10	10779574	10780247	673	10780032	109	54.0476	21
01_Rumen-primC_CTCF_bosTau8	1289	10	10876309	10876658	349	10876480	57	42.9091	11
01_Rumen-primC_CTCF_bosTau8	1290	10	10999465	10999841	376	10999616	38	30.3333	12
01_Rumen-primC_CTCF_bosTau8	1291	10	11006758	11007055	297	11006848	37	28.8889	9
01_Rumen-primC_CTCF_bosTau8	1292	10	11027097	11027524	427	11027264	66	44.3571	14
01_Rumen-primC_CTCF_bosTau8	1293	10	11168577	11169055	478	11168800	128	80.1429	14
01_Rumen-primC_CTCF_bosTau8	1294	10	11194008	11194465	457	11194272	66	43.6	15
01_Rumen-primC_CTCF_bosTau8	1295	10	11234503	11234985	482	11234720	63	40.9333	15
01_Rumen-primC_CTCF_bosTau8	1296	10	11276778	11277112	334	11277024	44	35.7	10
01_Rumen-primC_CTCF_bosTau8	1297	10	11399462	11399853	391	11399744	26	21.0833	12
01_Rumen-primC_CTCF_bosTau8	1298	10	11425929	11426501	572	11426112	176	83.4444	18
01_Rumen-primC_CTCF_bosTau8	1299	10	11438532	11438845	313	11438720	22	18.6667	9
01_Rumen-primC_CTCF_bosTau8	1300	10	11555823	11556079	256	11555968	28	23.75	8
01_Rumen-primC_CTCF_bosTau8	1301	10	11797335	11797526	191	11797472	23	21	6
01_Rumen-primC_CTCF_bosTau8	1302	10	11797787	11798012	225	11797888	30	24.5714	7
01_Rumen-primC_CTCF_bosTau8	1303	10	11826639	11826987	348	11826816	94	69.2727	11
01_Rumen-primC_CTCF_bosTau8	1304	10	11908655	11908902	247	11908704	38	30.5	8
01_Rumen-primC_CTCF_bosTau8	1305	10	11914798	11915494	696	11915120	162	81.0909	22
01_Rumen-primC_CTCF_bosTau8	1306	10	11943984	11944162	178	11944000	25	21.6667	6
01_Rumen-primC_CTCF_bosTau8	1307	10	12004423	12004782	359	12004576	62	48.8182	11
01_Rumen-primC_CTCF_bosTau8	1308	10	12030367	12031153	786	12030752	68	40.88	25
01_Rumen-primC_CTCF_bosTau8	1309	10	12086325	12086623	298	12086464	45	36.5556	9
01_Rumen-primC_CTCF_bosTau8	1310	10	12117423	12118071	648	12117600	117	64.25	20
01_Rumen-primC_CTCF_bosTau8	1311	10	12155436	12155776	340	12155520	63	45.6364	11
01_Rumen-primC_CTCF_bosTau8	1312	10	12160919	12161619	700	12161280	88	47.0909	22
01_Rumen-primC_CTCF_bosTau8	1313	10	12185530	12186787	1257	12186112	164	55.9	40
01_Rumen-primC_CTCF_bosTau8	1314	10	12189356	12189879	523	12189584	115	63.75	16
01_Rumen-primC_CTCF_bosTau8	1315	10	12205136	12206892	1756	12205712	136	43.9818	55
01_Rumen-primC_CTCF_bosTau8	1316	10	12212705	12213718	1013	12213024	127	51.8064	31
01_Rumen-primC_CTCF_bosTau8	1317	10	12220387	12220880	493	12220576	80	53.6667	15
01_Rumen-primC_CTCF_bosTau8	1318	10	12221014	12221214	200	12221120	30	27	6
01_Rumen-primC_CTCF_bosTau8	1319	10	12265358	12267050	1692	12266336	114	57.1698	53
01_Rumen-primC_CTCF_bosTau8	1320	10	12282204	12282482	278	12282336	40	31.6667	9
01_Rumen-primC_CTCF_bosTau8	1321	10	12371648	12372269	621	12372032	74	39.55	20
01_Rumen-primC_CTCF_bosTau8	1322	10	12386323	12386683	360	12386528	33	26.0909	11
01_Rumen-primC_CTCF_bosTau8	1323	10	12434306	12434621	315	12434448	46	36.1111	9
01_Rumen-primC_CTCF_bosTau8	1324	10	12484178	12484832	654	12484640	90	45.0476	21
01_Rumen-primC_CTCF_bosTau8	1325	10	12649515	12649798	283	12649632	60	43.5556	9
01_Rumen-primC_CTCF_bosTau8	1326	10	12654166	12654358	192	12654192	23	19.8333	6
01_Rumen-primC_CTCF_bosTau8	1327	10	12678232	12679220	988	12678752	88	40.1936	31
01_Rumen-primC_CTCF_bosTau8	1328	10	12690510	12691165	655	12690784	111	64.6	20
01_Rumen-primC_CTCF_bosTau8	1329	10	12738739	12738920	181	12738848	28	26.1667	6
01_Rumen-primC_CTCF_bosTau8	1330	10	12739020	12739637	617	12739392	129	67.8947	19
01_Rumen-primC_CTCF_bosTau8	1331	10	13113157	13113493	336	13113296	64	49.8	10
01_Rumen-primC_CTCF_bosTau8	1332	10	13155262	13155641	379	13155360	50	36.0833	12
01_Rumen-primC_CTCF_bosTau8	1333	10	13237731	13238127	396	13237920	196	124.917	12
01_Rumen-primC_CTCF_bosTau8	1334	10	13280779	13281384	605	13281152	117	57.0526	19
01_Rumen-primC_CTCF_bosTau8	1335	10	13344200	13344534	334	13344352	57	44.4	10
01_Rumen-primC_CTCF_bosTau8	1336	10	13416235	13416753	518	13416576	42	29.3125	16
01_Rumen-primC_CTCF_bosTau8	1337	10	13431055	13431980	925	13431424	111	46.2069	29
01_Rumen-primC_CTCF_bosTau8	1338	10	13510604	13510915	311	13510720	62	46.4	10
01_Rumen-primC_CTCF_bosTau8	1339	10	13563909	13564157	248	13564032	51	42.4286	7
01_Rumen-primC_CTCF_bosTau8	1340	10	13576369	13577116	747	13576640	159	75.4783	23
01_Rumen-primC_CTCF_bosTau8	1341	10	13631105	13631684	579	13631616	32	26.7778	18
01_Rumen-primC_CTCF_bosTau8	1342	10	13642501	13643199	698	13642896	127	69.381	21
01_Rumen-primC_CTCF_bosTau8	1343	10	13644692	13644917	225	13644832	42	37.4286	7
01_Rumen-primC_CTCF_bosTau8	1344	10	13649546	13651222	1676	13650512	158	53.7308	52
01_Rumen-primC_CTCF_bosTau8	1345	10	13698674	13699439	765	13699072	114	59.4583	24
01_Rumen-primC_CTCF_bosTau8	1346	10	13740517	13741079	562	13740896	104	54.5882	17
01_Rumen-primC_CTCF_bosTau8	1347	10	13742272	13742476	204	13742400	21	18.7143	7
01_Rumen-primC_CTCF_bosTau8	1348	10	13743506	13743930	424	13743680	72	49.1538	13
01_Rumen-primC_CTCF_bosTau8	1349	10	13749740	13749955	215	13749856	41	34.8571	7
01_Rumen-primC_CTCF_bosTau8	1350	10	13793124	13793376	252	13793216	37	28.25	8
01_Rumen-primC_CTCF_bosTau8	1351	10	13857039	13857526	487	13857360	46	29.8667	15
01_Rumen-primC_CTCF_bosTau8	1352	10	13890277	13890480	203	13890336	28	25	6
01_Rumen-primC_CTCF_bosTau8	1353	10	13897872	13898109	237	13898048	35	30.1429	7
01_Rumen-primC_CTCF_bosTau8	1354	10	13901137	13901457	320	13901184	30	25.9	10
01_Rumen-primC_CTCF_bosTau8	1355	10	13918018	13918392	374	13918176	82	58.6364	11
01_Rumen-primC_CTCF_bosTau8	1356	10	13927594	13927945	351	13927712	37	26.5455	11
01_Rumen-primC_CTCF_bosTau8	1357	10	13939861	13940170	309	13940032	37	31.5	10
01_Rumen-primC_CTCF_bosTau8	1358	10	13975720	13976423	703	13976240	87	47.5455	22
01_Rumen-primC_CTCF_bosTau8	1359	10	13976843	13977031	188	13976896	31	27.3333	6
01_Rumen-primC_CTCF_bosTau8	1360	10	13980079	13980393	314	13980192	45	36.5	10
01_Rumen-primC_CTCF_bosTau8	1361	10	14260758	14261228	470	14260992	77	49	15
01_Rumen-primC_CTCF_bosTau8	1362	10	14261636	14261836	200	14261736	20	19.3333	6
01_Rumen-primC_CTCF_bosTau8	1363	10	14654121	14654423	302	14654272	28	24.3333	9
01_Rumen-primC_CTCF_bosTau8	1364	10	14654734	14655053	319	14654880	34	28	10
01_Rumen-primC_CTCF_bosTau8	1365	10	14655366	14655624	258	14655520	55	46.875	8
01_Rumen-primC_CTCF_bosTau8	1366	10	14679856	14680280	424	14679904	27	22	13
01_Rumen-primC_CTCF_bosTau8	1367	10	14680356	14681439	1083	14680704	192	67	33
01_Rumen-primC_CTCF_bosTau8	1368	10	14686312	14686598	286	14686448	31	27.4444	9
01_Rumen-primC_CTCF_bosTau8	1369	10	15016072	15016488	416	15016224	61	44.1538	13
01_Rumen-primC_CTCF_bosTau8	1370	10	15018928	15019517	589	15019296	78	43.7778	18
01_Rumen-primC_CTCF_bosTau8	1371	10	15022632	15023803	1171	15023296	120	47.3889	36
01_Rumen-primC_CTCF_bosTau8	1372	10	15029349	15031048	1699	15029984	291	91.5094	53
01_Rumen-primC_CTCF_bosTau8	1373	10	15064851	15065130	279	15064960	56	43	9
01_Rumen-primC_CTCF_bosTau8	1374	10	15079665	15079912	247	15079712	27	23.375	8
01_Rumen-primC_CTCF_bosTau8	1375	10	15080164	15080610	446	15080352	59	41.3571	14
01_Rumen-primC_CTCF_bosTau8	1376	10	15104476	15105141	665	15104928	72	38.9524	21
01_Rumen-primC_CTCF_bosTau8	1377	10	15107855	15108304	449	15108096	87	58.0714	14
01_Rumen-primC_CTCF_bosTau8	1378	10	15185637	15185883	246	15185728	47	40.5714	7
01_Rumen-primC_CTCF_bosTau8	1379	10	15189595	15189827	232	15189680	31	25.75	8
01_Rumen-primC_CTCF_bosTau8	1380	10	15209663	15210518	855	15210144	122	55.7407	27
01_Rumen-primC_CTCF_bosTau8	1381	10	15362472	15364402	1930	15363168	128	43.45	60
01_Rumen-primC_CTCF_bosTau8	1382	10	15371822	15372092	270	15371936	27	21.75	8
01_Rumen-primC_CTCF_bosTau8	1383	10	15372280	15373285	1005	15372768	131	59.875	32
01_Rumen-primC_CTCF_bosTau8	1384	10	15381538	15381767	229	15381632	39	34.1429	7
01_Rumen-primC_CTCF_bosTau8	1385	10	15392845	15393321	476	15392992	38	30.5333	15
01_Rumen-primC_CTCF_bosTau8	1386	10	15495264	15495604	340	15495440	36	29.3636	11
01_Rumen-primC_CTCF_bosTau8	1387	10	15495705	15496775	1070	15496160	89	46.3824	34
01_Rumen-primC_CTCF_bosTau8	1388	10	15546040	15546279	239	15546112	38	31.125	8
01_Rumen-primC_CTCF_bosTau8	1389	10	15546620	15547232	612	15547024	39	32.3	20
01_Rumen-primC_CTCF_bosTau8	1390	10	15593810	15594461	651	15594272	78	42.35	20
01_Rumen-primC_CTCF_bosTau8	1391	10	15700009	15700819	810	15700256	84	41.2	25
01_Rumen-primC_CTCF_bosTau8	1392	10	15737448	15737689	241	15737552	52	45.4286	7
01_Rumen-primC_CTCF_bosTau8	1393	10	15841681	15841887	206	15841728	33	30.6667	6
01_Rumen-primC_CTCF_bosTau8	1394	10	15870591	15870854	263	15870688	36	29.1111	9
01_Rumen-primC_CTCF_bosTau8	1395	10	15875311	15875735	424	15875584	43	30.1538	13
01_Rumen-primC_CTCF_bosTau8	1396	10	16133576	16133838	262	16133696	57	47	8
01_Rumen-primC_CTCF_bosTau8	1397	10	16184675	16185330	655	16184816	96	49.45	20
01_Rumen-primC_CTCF_bosTau8	1398	10	16218337	16219199	862	16218816	104	46.8077	26
01_Rumen-primC_CTCF_bosTau8	1399	10	16238478	16239608	1130	16239104	151	58.1143	35
01_Rumen-primC_CTCF_bosTau8	1400	10	16309979	16310394	415	16310208	44	32.6923	13
01_Rumen-primC_CTCF_bosTau8	1401	10	16332489	16333307	818	16332864	185	85.36	25
01_Rumen-primC_CTCF_bosTau8	1402	10	16335545	16335757	212	16335712	34	29	7
01_Rumen-primC_CTCF_bosTau8	1403	10	16339995	16340173	178	16340096	24	22.5	6
01_Rumen-primC_CTCF_bosTau8	1404	10	16340277	16340680	403	16340448	60	41.6923	13
01_Rumen-primC_CTCF_bosTau8	1405	10	16340771	16341131	360	16340960	32	27.2727	11
01_Rumen-primC_CTCF_bosTau8	1406	10	16341438	16341808	370	16341696	39	30.1667	12
01_Rumen-primC_CTCF_bosTau8	1407	10	16445977	16446937	960	16446368	110	50.0667	30
01_Rumen-primC_CTCF_bosTau8	1408	10	16580413	16580713	300	16580544	55	41.9	10
01_Rumen-primC_CTCF_bosTau8	1409	10	16950299	16950593	294	16950464	46	35	10
01_Rumen-primC_CTCF_bosTau8	1410	10	16950766	16950999	233	16950880	37	32.2857	7
01_Rumen-primC_CTCF_bosTau8	1411	10	17330518	17330698	180	17330656	34	31.3333	6
01_Rumen-primC_CTCF_bosTau8	1412	10	17330781	17331379	598	17331040	72	45.4737	19
01_Rumen-primC_CTCF_bosTau8	1413	10	17344122	17344405	283	17344256	34	29.1111	9
01_Rumen-primC_CTCF_bosTau8	1414	10	17355800	17356031	231	17355840	24	21.5714	7
01_Rumen-primC_CTCF_bosTau8	1415	10	17356138	17357085	947	17356784	113	53.7586	29
01_Rumen-primC_CTCF_bosTau8	1416	10	17363082	17363560	478	17363360	102	68.2667	15
01_Rumen-primC_CTCF_bosTau8	1417	10	17364900	17365206	306	17365024	38	32.2222	9
01_Rumen-primC_CTCF_bosTau8	1418	10	17376003	17377186	1183	17376736	119	57.2432	37
01_Rumen-primC_CTCF_bosTau8	1419	10	17380198	17381331	1133	17381088	122	47.8571	35
01_Rumen-primC_CTCF_bosTau8	1420	10	17460277	17460705	428	17460384	59	38	14
01_Rumen-primC_CTCF_bosTau8	1421	10	17535558	17535736	178	17535648	24	22.6	5
01_Rumen-primC_CTCF_bosTau8	1422	10	17577565	17577848	283	17577680	32	27.3333	9
01_Rumen-primC_CTCF_bosTau8	1423	10	17642588	17643164	576	17642912	70	39.8889	18
01_Rumen-primC_CTCF_bosTau8	1424	10	17656776	17657143	367	17656944	60	44.7273	11
01_Rumen-primC_CTCF_bosTau8	1425	10	17739019	17739214	195	17739104	39	33.6667	6
01_Rumen-primC_CTCF_bosTau8	1426	10	17856608	17856912	304	17856768	61	45.5	10
01_Rumen-primC_CTCF_bosTau8	1427	10	17932566	17933274	708	17933056	102	49.5	22
01_Rumen-primC_CTCF_bosTau8	1428	10	18239906	18240269	363	18240096	49	35.8182	11
01_Rumen-primC_CTCF_bosTau8	1429	10	18241089	18241655	566	18241408	91	58.4118	17
01_Rumen-primC_CTCF_bosTau8	1430	10	18246654	18247272	618	18246848	75	39.3	20
01_Rumen-primC_CTCF_bosTau8	1431	10	18405459	18405866	407	18405600	60	40.5385	13
01_Rumen-primC_CTCF_bosTau8	1432	10	18573294	18573637	343	18573472	47	35.5455	11
01_Rumen-primC_CTCF_bosTau8	1433	10	18585898	18586173	275	18586016	40	31.875	8
01_Rumen-primC_CTCF_bosTau8	1434	10	18618767	18619386	619	18618960	84	47	19
01_Rumen-primC_CTCF_bosTau8	1435	10	18620505	18620700	195	18620640	28	26.3333	6
01_Rumen-primC_CTCF_bosTau8	1436	10	18621115	18621504	389	18621312	75	48.6923	13
01_Rumen-primC_CTCF_bosTau8	1437	10	18889035	18889340	305	18889152	37	31.6667	9
01_Rumen-primC_CTCF_bosTau8	1438	10	18923376	18924011	635	18923648	154	85.6	20
01_Rumen-primC_CTCF_bosTau8	1439	10	18961728	18962084	356	18961792	25	20.8333	12
01_Rumen-primC_CTCF_bosTau8	1440	10	18966288	18966673	385	18966464	35	26.5833	12
01_Rumen-primC_CTCF_bosTau8	1441	10	18966865	18967538	673	18967040	115	55.3333	21
01_Rumen-primC_CTCF_bosTau8	1442	10	18988546	18988824	278	18988640	42	35.375	8
01_Rumen-primC_CTCF_bosTau8	1443	10	19020834	19021102	268	19020928	28	24.5	8
01_Rumen-primC_CTCF_bosTau8	1444	10	19025734	19026089	355	19025888	91	63.2727	11
01_Rumen-primC_CTCF_bosTau8	1445	10	19033999	19034543	544	19034240	102	62.5294	17
01_Rumen-primC_CTCF_bosTau8	1446	10	19042341	19042832	491	19042624	44	36.9333	15
01_Rumen-primC_CTCF_bosTau8	1447	10	19059863	19060165	302	19060000	63	47.6	10
01_Rumen-primC_CTCF_bosTau8	1448	10	19060316	19060494	178	19060416	23	21.8333	6
01_Rumen-primC_CTCF_bosTau8	1449	10	19090163	19090586	423	19090368	51	39.4615	13
01_Rumen-primC_CTCF_bosTau8	1450	10	19352470	19352674	204	19352512	21	18.4286	7
01_Rumen-primC_CTCF_bosTau8	1451	10	19410474	19410775	301	19410592	35	28.3333	9
01_Rumen-primC_CTCF_bosTau8	1452	10	19423283	19423933	650	19423552	59	34.3	20
01_Rumen-primC_CTCF_bosTau8	1453	10	19439340	19440017	677	19439616	62	36.2381	21
01_Rumen-primC_CTCF_bosTau8	1454	10	19722283	19722490	207	19722336	38	32.8333	6
01_Rumen-primC_CTCF_bosTau8	1455	10	19756543	19756841	298	19756656	40	31.3	10
01_Rumen-primC_CTCF_bosTau8	1456	10	19900274	19901219	945	19900448	81	35.8333	30
01_Rumen-primC_CTCF_bosTau8	1457	10	19934212	19934800	588	19934528	114	61.0556	18
01_Rumen-primC_CTCF_bosTau8	1458	10	19963259	19963769	510	19963584	133	80.25	16
01_Rumen-primC_CTCF_bosTau8	1459	10	19981084	19981318	234	19981184	37	29.375	8
01_Rumen-primC_CTCF_bosTau8	1460	10	20201334	20201549	215	20201440	28	24.8571	7
01_Rumen-primC_CTCF_bosTau8	1461	10	20216231	20216432	201	20216320	30	26.1667	6
01_Rumen-primC_CTCF_bosTau8	1462	10	20228692	20228908	216	20228800	38	31	7
01_Rumen-primC_CTCF_bosTau8	1463	10	20313062	20313611	549	20313216	55	37.9412	17
01_Rumen-primC_CTCF_bosTau8	1464	10	20341299	20342903	1604	20342496	127	60	50
01_Rumen-primC_CTCF_bosTau8	1465	10	20347145	20348188	1043	20347520	113	51.6875	32
01_Rumen-primC_CTCF_bosTau8	1466	10	20348282	20348460	178	20348288	22	20.5	6
01_Rumen-primC_CTCF_bosTau8	1467	10	20524604	20524954	350	20524768	44	32.7273	11
01_Rumen-primC_CTCF_bosTau8	1468	10	20570928	20571769	841	20571360	175	79.3462	26
01_Rumen-primC_CTCF_bosTau8	1469	10	20595175	20596785	1610	20595776	151	47.56	50
01_Rumen-primC_CTCF_bosTau8	1470	10	20599730	20599908	178	20599760	24	21.6667	6
01_Rumen-primC_CTCF_bosTau8	1471	10	20625399	20625728	329	20625568	44	34.5455	11
01_Rumen-primC_CTCF_bosTau8	1472	10	20644412	20644668	256	20644528	49	42	8
01_Rumen-primC_CTCF_bosTau8	1473	10	20669060	20669440	380	20669248	83	57.5	12
01_Rumen-primC_CTCF_bosTau8	1474	10	20672955	20673455	500	20673104	66	43.5625	16
01_Rumen-primC_CTCF_bosTau8	1475	10	20691985	20692498	513	20692000	36	27.1875	16
01_Rumen-primC_CTCF_bosTau8	1476	10	20692778	20693529	751	20693280	177	98.1304	23
01_Rumen-primC_CTCF_bosTau8	1477	10	20693704	20694064	360	20693840	37	30.9091	11
01_Rumen-primC_CTCF_bosTau8	1478	10	20694202	20694602	400	20694240	27	23.8462	13
01_Rumen-primC_CTCF_bosTau8	1479	10	20695460	20695803	343	20695648	63	47.5	10
01_Rumen-primC_CTCF_bosTau8	1480	10	20704545	20704764	219	20704672	28	25	6
01_Rumen-primC_CTCF_bosTau8	1481	10	20705355	20705623	268	20705504	27	23.25	8
01_Rumen-primC_CTCF_bosTau8	1482	10	20706441	20707178	737	20706976	154	63.6957	23
01_Rumen-primC_CTCF_bosTau8	1483	10	20711391	20711838	447	20711568	101	64.6429	14
01_Rumen-primC_CTCF_bosTau8	1484	10	20726587	20726897	310	20726720	54	41.4	10
01_Rumen-primC_CTCF_bosTau8	1485	10	20759677	20760019	342	20759824	30	25.1818	11
01_Rumen-primC_CTCF_bosTau8	1486	10	20779901	20780821	920	20780320	216	91.8276	29
01_Rumen-primC_CTCF_bosTau8	1487	10	20795486	20795835	349	20795728	45	37	11
01_Rumen-primC_CTCF_bosTau8	1488	10	20822068	20822572	504	20822240	66	44.4375	16
01_Rumen-primC_CTCF_bosTau8	1489	10	20825771	20827191	1420	20825984	173	55.9318	44
01_Rumen-primC_CTCF_bosTau8	1490	10	20843982	20844573	591	20844416	72	43.7222	18
01_Rumen-primC_CTCF_bosTau8	1491	10	20849000	20849539	539	20849376	56	35.2353	17
01_Rumen-primC_CTCF_bosTau8	1492	10	20865960	20866459	499	20866192	137	81.6667	15
01_Rumen-primC_CTCF_bosTau8	1493	10	20881682	20882303	621	20882016	73	42.1579	19
01_Rumen-primC_CTCF_bosTau8	1494	10	20915122	20915794	672	20915296	88	51.8571	21
01_Rumen-primC_CTCF_bosTau8	1495	10	20933940	20934209	269	20934080	25	21.4444	9
01_Rumen-primC_CTCF_bosTau8	1496	10	20934334	20935064	730	20934656	161	78.913	23
01_Rumen-primC_CTCF_bosTau8	1497	10	20958172	20959035	863	20958400	111	49.3333	27
01_Rumen-primC_CTCF_bosTau8	1498	10	20970471	20971100	629	20970784	92	53.6842	19
01_Rumen-primC_CTCF_bosTau8	1499	10	21182474	21182808	334	21182624	54	40.4	10
01_Rumen-primC_CTCF_bosTau8	1500	10	21200507	21200799	292	21200688	32	27.5556	9
01_Rumen-primC_CTCF_bosTau8	1501	10	21207791	21208016	225	21207904	29	26.1429	7
01_Rumen-primC_CTCF_bosTau8	1502	10	21221119	21221928	809	21221408	90	48.7308	26
01_Rumen-primC_CTCF_bosTau8	1503	10	21224024	21224566	542	21224256	50	38.1765	17
01_Rumen-primC_CTCF_bosTau8	1504	10	21240572	21241312	740	21240736	88	44.7083	24
01_Rumen-primC_CTCF_bosTau8	1505	10	21251256	21252294	1038	21251584	88	40.9091	33
01_Rumen-primC_CTCF_bosTau8	1506	10	21256465	21257959	1494	21257248	114	46.7234	47
01_Rumen-primC_CTCF_bosTau8	1507	10	21295421	21295866	445	21295648	70	45.2143	14
01_Rumen-primC_CTCF_bosTau8	1508	10	21303478	21304416	938	21303744	191	70.5667	30
01_Rumen-primC_CTCF_bosTau8	1509	10	21369538	21369842	304	21369664	41	35	9
01_Rumen-primC_CTCF_bosTau8	1510	10	21378326	21378588	262	21378448	26	23.375	8
01_Rumen-primC_CTCF_bosTau8	1511	10	21378705	21379437	732	21379072	107	54.2174	23
01_Rumen-primC_CTCF_bosTau8	1512	10	21425983	21426388	405	21426144	65	43.8462	13
01_Rumen-primC_CTCF_bosTau8	1513	10	21517638	21518068	430	21517792	81	51.9231	13
01_Rumen-primC_CTCF_bosTau8	1514	10	21577036	21577834	798	21577504	150	69.84	25
01_Rumen-primC_CTCF_bosTau8	1515	10	21588738	21589249	511	21588896	118	63.25	16
01_Rumen-primC_CTCF_bosTau8	1516	10	21621793	21622192	399	21621920	43	32.0833	12
01_Rumen-primC_CTCF_bosTau8	1517	10	21628003	21628252	249	21628144	27	25.4286	7
01_Rumen-primC_CTCF_bosTau8	1518	10	21628492	21629134	642	21628864	109	65.7	20
01_Rumen-primC_CTCF_bosTau8	1519	10	21635515	21635708	193	21635664	21	19.3333	6
01_Rumen-primC_CTCF_bosTau8	1520	10	21637270	21638066	796	21637680	200	97.76	25
01_Rumen-primC_CTCF_bosTau8	1521	10	21640987	21641334	347	21641136	40	34.5455	11
01_Rumen-primC_CTCF_bosTau8	1522	10	21641501	21641810	309	21641648	34	28	10
01_Rumen-primC_CTCF_bosTau8	1523	10	21678681	21678967	286	21678816	34	28.4444	9
01_Rumen-primC_CTCF_bosTau8	1524	10	21694788	21696036	1248	21695360	159	59.6923	39
01_Rumen-primC_CTCF_bosTau8	1525	10	21697869	21698676	807	21698128	67	43.52	25
01_Rumen-primC_CTCF_bosTau8	1526	10	21706525	21707830	1305	21707360	146	50.0244	41
01_Rumen-primC_CTCF_bosTau8	1527	10	21707909	21708216	307	21708016	33	28.6667	9
01_Rumen-primC_CTCF_bosTau8	1528	10	21723860	21724098	238	21724016	24	21.875	8
01_Rumen-primC_CTCF_bosTau8	1529	10	21751293	21751856	563	21751520	130	69.8889	18
01_Rumen-primC_CTCF_bosTau8	1530	10	21762037	21762619	582	21762240	106	62.5	18
01_Rumen-primC_CTCF_bosTau8	1531	10	21791427	21791947	520	21791648	102	63.0625	16
01_Rumen-primC_CTCF_bosTau8	1532	10	21792426	21792626	200	21792480	34	30.3333	6
01_Rumen-primC_CTCF_bosTau8	1533	10	21798280	21799519	1239	21798912	177	69.6579	38
01_Rumen-primC_CTCF_bosTau8	1534	10	21826038	21827095	1057	21826400	130	53.6061	33
01_Rumen-primC_CTCF_bosTau8	1535	10	21830098	21830938	840	21830656	91	48.2692	26
01_Rumen-primC_CTCF_bosTau8	1536	10	21834373	21834581	208	21834464	28	24.6667	6
01_Rumen-primC_CTCF_bosTau8	1537	10	21860376	21860740	364	21860544	66	46.8333	12
01_Rumen-primC_CTCF_bosTau8	1538	10	22029922	22030307	385	22030080	109	71.75	12
01_Rumen-primC_CTCF_bosTau8	1539	10	22055525	22055909	384	22055712	59	42	12
01_Rumen-primC_CTCF_bosTau8	1540	10	22089878	22090287	409	22090048	55	41.0769	13
01_Rumen-primC_CTCF_bosTau8	1541	10	22101026	22101454	428	22101168	26	22.6154	13
01_Rumen-primC_CTCF_bosTau8	1542	10	22101721	22102693	972	22102272	117	64.0323	31
01_Rumen-primC_CTCF_bosTau8	1543	10	22184726	22185042	316	22184832	36	28.7	10
01_Rumen-primC_CTCF_bosTau8	1544	10	22187215	22187805	590	22187632	70	43.6667	18
01_Rumen-primC_CTCF_bosTau8	1545	10	22362431	22362978	547	22362784	104	57.5556	18
01_Rumen-primC_CTCF_bosTau8	1546	10	22366867	22367647	780	22367360	136	69.3333	24
01_Rumen-primC_CTCF_bosTau8	1547	10	22439261	22439554	293	22439392	45	34.9	10
01_Rumen-primC_CTCF_bosTau8	1548	10	22526372	22526708	336	22526528	79	58.3	10
01_Rumen-primC_CTCF_bosTau8	1549	10	23036160	23036475	315	23036320	48	36.5	10
01_Rumen-primC_CTCF_bosTau8	1550	10	23159840	23160173	333	23159968	102	68.0909	11
01_Rumen-primC_CTCF_bosTau8	1551	10	23331552	23331744	192	23331712	29	25.1429	7
01_Rumen-primC_CTCF_bosTau8	1552	10	23343275	23343620	345	23343445	60	44.6364	11
01_Rumen-primC_CTCF_bosTau8	1553	10	23452280	23452485	205	23452352	33	27.7143	7
01_Rumen-primC_CTCF_bosTau8	1554	10	23751411	23751901	490	23751552	58	33.8667	15
01_Rumen-primC_CTCF_bosTau8	1555	10	23767789	23768357	568	23767872	29	22.6111	18
01_Rumen-primC_CTCF_bosTau8	1556	10	23773759	23773984	225	23773856	40	32.25	8
01_Rumen-primC_CTCF_bosTau8	1557	10	23779387	23779571	184	23779520	31	26.3333	6
01_Rumen-primC_CTCF_bosTau8	1558	10	23801744	23802001	257	23801909	22	20.5	8
01_Rumen-primC_CTCF_bosTau8	1559	10	23802169	23802453	284	23802272	54	42.5556	9
01_Rumen-primC_CTCF_bosTau8	1560	10	24198363	24198759	396	24198528	64	42.5385	13
01_Rumen-primC_CTCF_bosTau8	1561	10	24262710	24262961	251	24262816	45	36.125	8
01_Rumen-primC_CTCF_bosTau8	1562	10	24556976	24557242	266	24557088	43	35.375	8
01_Rumen-primC_CTCF_bosTau8	1563	10	24735541	24735864	323	24735648	50	36.7	10
01_Rumen-primC_CTCF_bosTau8	1564	10	24765368	24765768	400	24765600	63	43.8462	13
01_Rumen-primC_CTCF_bosTau8	1565	10	24785076	24785334	258	24785184	67	51.875	8
01_Rumen-primC_CTCF_bosTau8	1566	10	24850206	24850403	197	24850240	27	23	7
01_Rumen-primC_CTCF_bosTau8	1567	10	25019052	25019332	280	25019136	29	22.2222	9
01_Rumen-primC_CTCF_bosTau8	1568	10	25034187	25034458	271	25034336	55	42.875	8
01_Rumen-primC_CTCF_bosTau8	1569	10	25063553	25063792	239	25063648	33	27.2857	7
01_Rumen-primC_CTCF_bosTau8	1570	10	25069499	25069707	208	25069568	34	30.1429	7
01_Rumen-primC_CTCF_bosTau8	1571	10	25162150	25162538	388	25162336	59	42.75	12
01_Rumen-primC_CTCF_bosTau8	1572	10	25168928	25169174	246	25169024	61	49.375	8
01_Rumen-primC_CTCF_bosTau8	1573	10	25217224	25217490	266	25217312	32	24.5	8
01_Rumen-primC_CTCF_bosTau8	1574	10	25233362	25233599	237	25233440	52	44	7
01_Rumen-primC_CTCF_bosTau8	1575	10	25321051	25321255	204	25321120	30	23.8571	7
01_Rumen-primC_CTCF_bosTau8	1576	10	25378924	25379103	179	25379008	24	22.2	5
01_Rumen-primC_CTCF_bosTau8	1577	10	25397693	25398113	420	25397920	45	31.0714	14
01_Rumen-primC_CTCF_bosTau8	1578	10	25451205	25451383	178	25451232	27	23.2	5
01_Rumen-primC_CTCF_bosTau8	1579	10	25509125	25509413	288	25509264	39	31.5556	9
01_Rumen-primC_CTCF_bosTau8	1580	10	25556012	25556522	510	25556320	85	48.1875	16
01_Rumen-primC_CTCF_bosTau8	1581	10	25630571	25630859	288	25630720	41	31.2222	9
01_Rumen-primC_CTCF_bosTau8	1582	10	25678323	25679390	1067	25679104	128	48.6061	33
01_Rumen-primC_CTCF_bosTau8	1583	10	25697618	25697967	349	25697792	45	34.3636	11
01_Rumen-primC_CTCF_bosTau8	1584	10	25716174	25716616	442	25716448	49	35.7857	14
01_Rumen-primC_CTCF_bosTau8	1585	10	25730669	25731129	460	25730848	77	50.6429	14
01_Rumen-primC_CTCF_bosTau8	1586	10	25747236	25747689	453	25747424	141	85.6429	14
01_Rumen-primC_CTCF_bosTau8	1587	10	25766291	25766582	291	25766464	31	27.1111	9
01_Rumen-primC_CTCF_bosTau8	1588	10	26023458	26023797	339	26023584	57	44.3	10
01_Rumen-primC_CTCF_bosTau8	1589	10	26033924	26034261	337	26034048	115	86.1	10
01_Rumen-primC_CTCF_bosTau8	1590	10	26041912	26043296	1384	26042880	115	47.3182	44
01_Rumen-primC_CTCF_bosTau8	1591	10	26053430	26055954	2524	26054848	235	62.076	79
01_Rumen-primC_CTCF_bosTau8	1592	10	26056235	26056464	229	26056352	33	28.5714	7
01_Rumen-primC_CTCF_bosTau8	1593	10	26056569	26057764	1195	26056960	119	57.8947	38
01_Rumen-primC_CTCF_bosTau8	1594	10	26081533	26081816	283	26081696	60	46.7778	9
01_Rumen-primC_CTCF_bosTau8	1595	10	26118432	26118929	497	26118624	89	54.25	16
01_Rumen-primC_CTCF_bosTau8	1596	10	26184206	26184421	215	26184288	38	32.7143	7
01_Rumen-primC_CTCF_bosTau8	1597	10	26203532	26204157	625	26203744	79	49.1053	19
01_Rumen-primC_CTCF_bosTau8	1598	10	26215298	26216620	1322	26215648	226	107.951	41
01_Rumen-primC_CTCF_bosTau8	1599	10	26318667	26318883	216	26318800	33	27.8571	7
01_Rumen-primC_CTCF_bosTau8	1600	10	26437328	26437531	203	26437408	35	31.8333	6
01_Rumen-primC_CTCF_bosTau8	1601	10	26470432	26470667	235	26470512	32	27.875	8
01_Rumen-primC_CTCF_bosTau8	1602	10	26514360	26515428	1068	26514656	115	51.8529	34
01_Rumen-primC_CTCF_bosTau8	1603	10	26516572	26517656	1084	26517408	115	49	34
01_Rumen-primC_CTCF_bosTau8	1604	10	26521281	26522003	722	26521792	83	46.8636	22
01_Rumen-primC_CTCF_bosTau8	1605	10	26646967	26647511	544	26647328	33	24.4706	17
01_Rumen-primC_CTCF_bosTau8	1606	10	26671770	26672017	247	26671840	49	41.125	8
01_Rumen-primC_CTCF_bosTau8	1607	10	26708557	26709229	672	26709088	54	35.4762	21
01_Rumen-primC_CTCF_bosTau8	1608	10	26709582	26709794	212	26709696	33	30.4286	7
01_Rumen-primC_CTCF_bosTau8	1609	10	26791351	26791594	243	26791488	37	30.875	8
01_Rumen-primC_CTCF_bosTau8	1610	10	26797788	26798010	222	26797920	38	32.1429	7
01_Rumen-primC_CTCF_bosTau8	1611	10	26806684	26807292	608	26807072	67	43.5263	19
01_Rumen-primC_CTCF_bosTau8	1612	10	26841610	26841806	196	26841680	25	21.3333	6
01_Rumen-primC_CTCF_bosTau8	1613	10	26890927	26891367	440	26891120	123	73.1429	14
01_Rumen-primC_CTCF_bosTau8	1614	10	26981916	26982098	182	26981984	29	24.8333	6
01_Rumen-primC_CTCF_bosTau8	1615	10	28331067	28331712	645	28331264	106	55.7143	21
01_Rumen-primC_CTCF_bosTau8	1616	10	28343939	28344291	352	28344080	93	65.2727	11
01_Rumen-primC_CTCF_bosTau8	1617	10	28351441	28351988	547	28351712	68	42.1765	17
01_Rumen-primC_CTCF_bosTau8	1618	10	28412483	28412752	269	28412608	34	28.75	8
01_Rumen-primC_CTCF_bosTau8	1619	10	28458559	28459501	942	28459232	198	63.4	30
01_Rumen-primC_CTCF_bosTau8	1620	10	28541522	28541802	280	28541648	46	35.4444	9
01_Rumen-primC_CTCF_bosTau8	1621	10	28570521	28570851	330	28570656	42	31.5455	11
01_Rumen-primC_CTCF_bosTau8	1622	10	28578863	28579061	198	28578976	29	24.6667	6
01_Rumen-primC_CTCF_bosTau8	1623	10	28614976	28615182	206	28615040	43	37.4286	7
01_Rumen-primC_CTCF_bosTau8	1624	10	28667497	28668099	602	28667712	83	50.3684	19
01_Rumen-primC_CTCF_bosTau8	1625	10	28898604	28899022	418	28898784	75	49.6923	13
01_Rumen-primC_CTCF_bosTau8	1626	10	28930511	28930979	468	28930784	37	27.0667	15
01_Rumen-primC_CTCF_bosTau8	1627	10	29010763	29011093	330	29010928	41	32.5	10
01_Rumen-primC_CTCF_bosTau8	1628	10	29366008	29366353	345	29366160	57	41.4545	11
01_Rumen-primC_CTCF_bosTau8	1629	10	29543488	29543685	197	29543552	30	24.2857	7
01_Rumen-primC_CTCF_bosTau8	1630	10	29599776	29600076	300	29599904	76	55.2	10
01_Rumen-primC_CTCF_bosTau8	1631	10	29659458	29659983	525	29659712	36	29.9375	16
01_Rumen-primC_CTCF_bosTau8	1632	10	29688972	29689209	237	29689024	33	28.5714	7
01_Rumen-primC_CTCF_bosTau8	1633	10	29728937	29729371	434	29729152	94	60.7692	13
01_Rumen-primC_CTCF_bosTau8	1634	10	29879658	29880014	356	29879808	72	50.7273	11
01_Rumen-primC_CTCF_bosTau8	1635	10	30119563	30120241	678	30119872	173	77.5238	21
01_Rumen-primC_CTCF_bosTau8	1636	10	30128146	30128659	513	30128400	114	66.5	16
01_Rumen-primC_CTCF_bosTau8	1637	10	30129402	30129766	364	30129552	70	48.5833	12
01_Rumen-primC_CTCF_bosTau8	1638	10	30274120	30274432	312	30274240	53	40.2	10
01_Rumen-primC_CTCF_bosTau8	1639	10	30477170	30477684	514	30477440	80	47.125	16
01_Rumen-primC_CTCF_bosTau8	1640	10	30514817	30515130	313	30514976	89	67.2222	9
01_Rumen-primC_CTCF_bosTau8	1641	10	30611224	30611802	578	30611552	91	52.3333	18
01_Rumen-primC_CTCF_bosTau8	1642	10	30611905	30612108	203	30611984	28	26	6
01_Rumen-primC_CTCF_bosTau8	1643	10	30846131	30846337	206	30846208	29	24.5714	7
01_Rumen-primC_CTCF_bosTau8	1644	10	30901122	30901418	296	30901248	39	31.5556	9
01_Rumen-primC_CTCF_bosTau8	1645	10	30993751	30994063	312	30993888	38	30.2	10
01_Rumen-primC_CTCF_bosTau8	1646	10	31375879	31376343	464	31376128	36	27.7857	14
01_Rumen-primC_CTCF_bosTau8	1647	10	31743471	31743793	322	31743648	61	44.7	10
01_Rumen-primC_CTCF_bosTau8	1648	10	31763828	31764383	555	31764000	48	31.6471	17
01_Rumen-primC_CTCF_bosTau8	1649	10	32256691	32256968	277	32256848	30	24.7778	9
01_Rumen-primC_CTCF_bosTau8	1650	10	32636345	32636989	644	32636704	111	58.65	20
01_Rumen-primC_CTCF_bosTau8	1651	10	32902691	32902944	253	32902784	42	31.75	8
01_Rumen-primC_CTCF_bosTau8	1652	10	33615532	33615809	277	33615648	34	28.5556	9
01_Rumen-primC_CTCF_bosTau8	1653	10	33680977	33681256	279	33681120	36	27.4444	9
01_Rumen-primC_CTCF_bosTau8	1654	10	33685737	33686208	471	33685920	102	60.4667	15
01_Rumen-primC_CTCF_bosTau8	1655	10	33758683	33758943	260	33758784	46	37.75	8
01_Rumen-primC_CTCF_bosTau8	1656	10	34069221	34069496	275	34069344	32	25.875	8
01_Rumen-primC_CTCF_bosTau8	1657	10	34087931	34088268	337	34088096	75	51.9091	11
01_Rumen-primC_CTCF_bosTau8	1658	10	34124148	34124531	383	34124320	59	43.3333	12
01_Rumen-primC_CTCF_bosTau8	1659	10	34181735	34182009	274	34181824	49	41.25	8
01_Rumen-primC_CTCF_bosTau8	1660	10	34280049	34280903	854	34280512	134	66.0741	27
01_Rumen-primC_CTCF_bosTau8	1661	10	34394065	34394394	329	34394176	38	29.2	10
01_Rumen-primC_CTCF_bosTau8	1662	10	34401030	34401709	679	34401408	106	55.1905	21
01_Rumen-primC_CTCF_bosTau8	1663	10	34410258	34410739	481	34410528	116	67.3333	15
01_Rumen-primC_CTCF_bosTau8	1664	10	34416646	34416942	296	34416768	76	57.4444	9
01_Rumen-primC_CTCF_bosTau8	1665	10	34500183	34500591	408	34500352	62	41.5385	13
01_Rumen-primC_CTCF_bosTau8	1666	10	34536077	34536643	566	34536448	165	79.9444	18
01_Rumen-primC_CTCF_bosTau8	1667	10	34713402	34713710	308	34713536	56	42.5	10
01_Rumen-primC_CTCF_bosTau8	1668	10	35048516	35048747	231	35048640	27	23.7143	7
01_Rumen-primC_CTCF_bosTau8	1669	10	35312552	35313862	1310	35313216	197	64.2683	41
01_Rumen-primC_CTCF_bosTau8	1670	10	35365943	35366175	232	35366064	40	35.2857	7
01_Rumen-primC_CTCF_bosTau8	1671	10	35425918	35426157	239	35425984	31	25	8
01_Rumen-primC_CTCF_bosTau8	1672	10	35441230	35441624	394	35441408	97	63.25	12
01_Rumen-primC_CTCF_bosTau8	1673	10	35513634	35513930	296	35513760	51	38.6667	9
01_Rumen-primC_CTCF_bosTau8	1674	10	35549720	35549997	277	35549888	39	31.6667	9
01_Rumen-primC_CTCF_bosTau8	1675	10	35658824	35659029	205	35658912	28	25.8333	6
01_Rumen-primC_CTCF_bosTau8	1676	10	35783674	35784023	349	35783840	76	54.5455	11
01_Rumen-primC_CTCF_bosTau8	1677	10	35808328	35808589	261	35808448	48	38.125	8
01_Rumen-primC_CTCF_bosTau8	1678	10	35815875	35817005	1130	35816560	178	61.8	35
01_Rumen-primC_CTCF_bosTau8	1679	10	35869582	35871218	1636	35870112	134	47.7255	51
01_Rumen-primC_CTCF_bosTau8	1680	10	35871309	35871626	317	35871456	27	23	10
01_Rumen-primC_CTCF_bosTau8	1681	10	35874158	35874620	462	35874336	81	56.1429	14
01_Rumen-primC_CTCF_bosTau8	1682	10	35955450	35955937	487	35955728	84	50	16
01_Rumen-primC_CTCF_bosTau8	1683	10	36007867	36008099	232	36007952	34	30	8
01_Rumen-primC_CTCF_bosTau8	1684	10	36008727	36009125	398	36008896	47	38.4615	13
01_Rumen-primC_CTCF_bosTau8	1685	10	36009987	36011189	1202	36010784	139	58.1622	37
01_Rumen-primC_CTCF_bosTau8	1686	10	36011363	36011632	269	36011456	34	29.125	8
01_Rumen-primC_CTCF_bosTau8	1687	10	36015145	36016061	916	36015456	162	71.25	28
01_Rumen-primC_CTCF_bosTau8	1688	10	36017907	36018304	397	36018032	57	43	13
01_Rumen-primC_CTCF_bosTau8	1689	10	36046973	36047720	747	36047168	107	49.125	24
01_Rumen-primC_CTCF_bosTau8	1690	10	36055282	36055854	572	36055648	86	48.7222	18
01_Rumen-primC_CTCF_bosTau8	1691	10	36055934	36056340	406	36056256	26	23.3077	13
01_Rumen-primC_CTCF_bosTau8	1692	10	36071759	36072344	585	36072000	45	34.5556	18
01_Rumen-primC_CTCF_bosTau8	1693	10	36075031	36075297	266	36075200	41	34.4444	9
01_Rumen-primC_CTCF_bosTau8	1694	10	36076181	36077830	1649	36077136	176	55.8846	52
01_Rumen-primC_CTCF_bosTau8	1695	10	36153142	36153795	653	36153552	183	85.619	21
01_Rumen-primC_CTCF_bosTau8	1696	10	36228286	36228619	333	36228448	34	26.7273	11
01_Rumen-primC_CTCF_bosTau8	1697	10	36237780	36238218	438	36237936	53	36.2857	14
01_Rumen-primC_CTCF_bosTau8	1698	10	36288305	36288563	258	36288416	34	27.625	8
01_Rumen-primC_CTCF_bosTau8	1699	10	36292457	36293166	709	36292704	55	42.9091	22
01_Rumen-primC_CTCF_bosTau8	1700	10	36419349	36419637	288	36419488	33	27.3333	9
01_Rumen-primC_CTCF_bosTau8	1701	10	36440910	36441390	480	36441136	116	73.4667	15
01_Rumen-primC_CTCF_bosTau8	1702	10	36505878	36506860	982	36506496	158	58.2903	31
01_Rumen-primC_CTCF_bosTau8	1703	10	36524857	36525645	788	36525120	94	55.88	25
01_Rumen-primC_CTCF_bosTau8	1704	10	36545425	36546062	637	36545728	151	80.25	20
01_Rumen-primC_CTCF_bosTau8	1705	10	36555425	36556438	1013	36555552	86	39.2903	31
01_Rumen-primC_CTCF_bosTau8	1706	10	36556552	36556822	270	36556656	34	28.75	8
01_Rumen-primC_CTCF_bosTau8	1707	10	36557009	36557514	505	36557248	106	64.875	16
01_Rumen-primC_CTCF_bosTau8	1708	10	36589067	36589461	394	36589184	54	43.6667	12
01_Rumen-primC_CTCF_bosTau8	1709	10	36590962	36591225	263	36591072	54	46.625	8
01_Rumen-primC_CTCF_bosTau8	1710	10	36740991	36741293	302	36741120	30	23.8	10
01_Rumen-primC_CTCF_bosTau8	1711	10	36834957	36835635	678	36835184	140	83.8095	21
01_Rumen-primC_CTCF_bosTau8	1712	10	36953531	36953787	256	36953568	39	32.625	8
01_Rumen-primC_CTCF_bosTau8	1713	10	37076919	37077899	980	37077152	65	35.6129	31
01_Rumen-primC_CTCF_bosTau8	1714	10	37121010	37121210	200	37121088	45	40.8333	6
01_Rumen-primC_CTCF_bosTau8	1715	10	37285934	37286410	476	37286112	89	55.3333	15
01_Rumen-primC_CTCF_bosTau8	1716	10	37287145	37287972	827	37287616	62	39.9615	26
01_Rumen-primC_CTCF_bosTau8	1717	10	37321156	37321415	259	37321392	26	22.75	8
01_Rumen-primC_CTCF_bosTau8	1718	10	37321822	37322941	1119	37322240	122	55.2	35
01_Rumen-primC_CTCF_bosTau8	1719	10	37330780	37331234	454	37331024	46	34	15
01_Rumen-primC_CTCF_bosTau8	1720	10	37331645	37331954	309	37331776	71	55.2	10
01_Rumen-primC_CTCF_bosTau8	1721	10	37358502	37359622	1120	37359104	93	50.2	35
01_Rumen-primC_CTCF_bosTau8	1722	10	37416773	37417310	537	37416960	58	37.4375	16
01_Rumen-primC_CTCF_bosTau8	1723	10	37512501	37513032	531	37512704	111	58.8824	17
01_Rumen-primC_CTCF_bosTau8	1724	10	37514522	37514790	268	37514624	31	25.5556	9
01_Rumen-primC_CTCF_bosTau8	1725	10	37592225	37593121	896	37592832	178	65.0357	28
01_Rumen-primC_CTCF_bosTau8	1726	10	37593300	37593536	236	37593344	24	21.625	8
01_Rumen-primC_CTCF_bosTau8	1727	10	37669343	37669527	184	37669440	32	28.8333	6
01_Rumen-primC_CTCF_bosTau8	1728	10	37704752	37705014	262	37704896	34	27.125	8
01_Rumen-primC_CTCF_bosTau8	1729	10	37718118	37718321	203	37718208	25	22.3333	6
01_Rumen-primC_CTCF_bosTau8	1730	10	37946215	37946418	203	37946336	29	26.5	6
01_Rumen-primC_CTCF_bosTau8	1731	10	37997704	37997900	196	37997728	23	20.6667	6
01_Rumen-primC_CTCF_bosTau8	1732	10	38064554	38064946	392	38064720	88	61.3333	12
01_Rumen-primC_CTCF_bosTau8	1733	10	38106071	38106677	606	38106240	63	41.8947	19
01_Rumen-primC_CTCF_bosTau8	1734	10	38106997	38107175	178	38107008	22	19.3333	6
01_Rumen-primC_CTCF_bosTau8	1735	10	38287372	38288202	830	38287712	103	54.9615	26
01_Rumen-primC_CTCF_bosTau8	1736	10	38294222	38294578	356	38294384	72	50.5455	11
01_Rumen-primC_CTCF_bosTau8	1737	10	38473207	38473575	368	38473376	43	34.9167	12
01_Rumen-primC_CTCF_bosTau8	1738	10	38623590	38623812	222	38623696	32	25.5714	7
01_Rumen-primC_CTCF_bosTau8	1739	10	39285299	39285572	273	39285440	43	31.8889	9
01_Rumen-primC_CTCF_bosTau8	1740	10	39463480	39463976	496	39463744	82	49.0625	16
01_Rumen-primC_CTCF_bosTau8	1741	10	39572296	39572474	178	39572352	26	23.2	5
01_Rumen-primC_CTCF_bosTau8	1742	10	42606687	42606943	256	42606752	48	39.5	8
01_Rumen-primC_CTCF_bosTau8	1743	10	42671577	42672124	547	42671808	84	50.3529	17
01_Rumen-primC_CTCF_bosTau8	1744	10	42685671	42685864	193	42685824	28	25.6667	6
01_Rumen-primC_CTCF_bosTau8	1745	10	42700603	42701105	502	42700992	46	38.375	16
01_Rumen-primC_CTCF_bosTau8	1746	10	42711458	42712619	1161	42711968	93	49.3611	36
01_Rumen-primC_CTCF_bosTau8	1747	10	42832531	42832778	247	42832640	36	31	8
01_Rumen-primC_CTCF_bosTau8	1748	10	42862909	42863358	449	42863072	75	51.7857	14
01_Rumen-primC_CTCF_bosTau8	1749	10	42864090	42864368	278	42864224	43	35.4444	9
01_Rumen-primC_CTCF_bosTau8	1750	10	42877269	42877909	640	42877600	170	89.4	20
01_Rumen-primC_CTCF_bosTau8	1751	10	42886218	42886509	291	42886368	38	30.3333	9
01_Rumen-primC_CTCF_bosTau8	1752	10	42887331	42887957	626	42887488	59	41.3158	19
01_Rumen-primC_CTCF_bosTau8	1753	10	42888649	42889578	929	42889344	124	56.5517	29
01_Rumen-primC_CTCF_bosTau8	1754	10	43085317	43085812	495	43085648	44	27.5333	15
01_Rumen-primC_CTCF_bosTau8	1755	10	43094779	43095026	247	43094848	29	25	8
01_Rumen-primC_CTCF_bosTau8	1756	10	43264319	43264768	449	43264480	42	28.8	15
01_Rumen-primC_CTCF_bosTau8	1757	10	43265426	43265675	249	43265536	31	27.25	8
01_Rumen-primC_CTCF_bosTau8	1758	10	43269040	43269270	230	43269120	34	30.1429	7
01_Rumen-primC_CTCF_bosTau8	1759	10	43271570	43272000	430	43271744	117	68.6429	14
01_Rumen-primC_CTCF_bosTau8	1760	10	43485222	43485574	352	43485376	40	31.4545	11
01_Rumen-primC_CTCF_bosTau8	1761	10	43488607	43488935	328	43488768	38	29	11
01_Rumen-primC_CTCF_bosTau8	1762	10	43537997	43538310	313	43538112	45	33.7	10
01_Rumen-primC_CTCF_bosTau8	1763	10	43692359	43692733	374	43692576	62	45.9091	11
01_Rumen-primC_CTCF_bosTau8	1764	10	43766558	43766759	201	43766624	23	20.5714	7
01_Rumen-primC_CTCF_bosTau8	1765	10	43849810	43850125	315	43849952	45	31.4	10
01_Rumen-primC_CTCF_bosTau8	1766	10	43851352	43851548	196	43851456	32	29.6667	6
01_Rumen-primC_CTCF_bosTau8	1767	10	43870754	43870975	221	43870832	33	29.5	6
01_Rumen-primC_CTCF_bosTau8	1768	10	43988026	43988234	208	43988160	24	21.5714	7
01_Rumen-primC_CTCF_bosTau8	1769	10	44084527	44084708	181	44084608	23	21.5	6
01_Rumen-primC_CTCF_bosTau8	1770	10	44101549	44101954	405	44101728	44	33.2308	13
01_Rumen-primC_CTCF_bosTau8	1771	10	44136979	44137630	651	44137376	58	31.85	20
01_Rumen-primC_CTCF_bosTau8	1772	10	44225244	44225882	638	44225632	114	57.65	20
01_Rumen-primC_CTCF_bosTau8	1773	10	44528288	44528792	504	44528480	129	80.1875	16
01_Rumen-primC_CTCF_bosTau8	1774	10	44529155	44529486	331	44529312	25	21.4	10
01_Rumen-primC_CTCF_bosTau8	1775	10	44633033	44633233	200	44633152	26	22.3333	6
01_Rumen-primC_CTCF_bosTau8	1776	10	44639105	44640850	1745	44639712	118	50.2222	54
01_Rumen-primC_CTCF_bosTau8	1777	10	44711740	44711918	178	44711776	32	26.5	6
01_Rumen-primC_CTCF_bosTau8	1778	10	44854016	44854564	548	44854256	83	50.7222	18
01_Rumen-primC_CTCF_bosTau8	1779	10	44957169	44957844	675	44957408	131	62.0952	21
01_Rumen-primC_CTCF_bosTau8	1780	10	45033611	45033884	273	45033696	33	26.25	8
01_Rumen-primC_CTCF_bosTau8	1781	10	45064384	45064739	355	45064544	104	68	12
01_Rumen-primC_CTCF_bosTau8	1782	10	45236585	45237719	1134	45237024	121	56.0857	35
01_Rumen-primC_CTCF_bosTau8	1783	10	45250539	45251052	513	45250784	117	65.625	16
01_Rumen-primC_CTCF_bosTau8	1784	10	45311840	45312279	439	45312016	83	55.5	14
01_Rumen-primC_CTCF_bosTau8	1785	10	45329044	45329479	435	45329248	75	52.4286	14
01_Rumen-primC_CTCF_bosTau8	1786	10	45398793	45399466	673	45398976	69	39.4762	21
01_Rumen-primC_CTCF_bosTau8	1787	10	45399662	45400278	616	45400096	42	31.7368	19
01_Rumen-primC_CTCF_bosTau8	1788	10	45400398	45401167	769	45400768	120	56.5417	24
01_Rumen-primC_CTCF_bosTau8	1789	10	45433812	45434136	324	45433952	63	47.2	10
01_Rumen-primC_CTCF_bosTau8	1790	10	45437630	45437963	333	45437760	37	30.9091	11
01_Rumen-primC_CTCF_bosTau8	1791	10	45438185	45438808	623	45438528	95	53.0526	19
01_Rumen-primC_CTCF_bosTau8	1792	10	45464315	45464556	241	45464400	48	39.75	8
01_Rumen-primC_CTCF_bosTau8	1793	10	45666872	45667329	457	45667008	43	29.2667	15
01_Rumen-primC_CTCF_bosTau8	1794	10	45716723	45717124	401	45716896	38	29.3846	13
01_Rumen-primC_CTCF_bosTau8	1795	10	45882279	45882522	243	45882368	36	30.8571	7
01_Rumen-primC_CTCF_bosTau8	1796	10	45933093	45933281	188	45933168	30	27	6
01_Rumen-primC_CTCF_bosTau8	1797	10	45963773	45964071	298	45963936	61	45	10
01_Rumen-primC_CTCF_bosTau8	1798	10	46006357	46006686	329	46006528	89	62.6	10
01_Rumen-primC_CTCF_bosTau8	1799	10	46112512	46113681	1169	46113008	92	44.4054	37
01_Rumen-primC_CTCF_bosTau8	1800	10	46138851	46139427	576	46139248	44	30.6111	18
01_Rumen-primC_CTCF_bosTau8	1801	10	46160766	46161419	653	46161184	89	46.1905	21
01_Rumen-primC_CTCF_bosTau8	1802	10	46406017	46406229	212	46406112	29	26.5	6
01_Rumen-primC_CTCF_bosTau8	1803	10	46457427	46457820	393	46457696	23	21.3333	12
01_Rumen-primC_CTCF_bosTau8	1804	10	46458135	46459102	967	46458560	98	49.1333	30
01_Rumen-primC_CTCF_bosTau8	1805	10	46586822	46587000	178	46586944	27	25.8	5
01_Rumen-primC_CTCF_bosTau8	1806	10	46587141	46587506	365	46587264	68	50.3636	11
01_Rumen-primC_CTCF_bosTau8	1807	10	46613719	46614079	360	46613888	61	43.1818	11
01_Rumen-primC_CTCF_bosTau8	1808	10	46621165	46621608	443	46621312	108	61.7857	14
01_Rumen-primC_CTCF_bosTau8	1809	10	46685304	46685655	351	46685504	40	29.8182	11
01_Rumen-primC_CTCF_bosTau8	1810	10	46815188	46815553	365	46815328	49	35.1667	12
01_Rumen-primC_CTCF_bosTau8	1811	10	46935235	46935487	252	46935328	37	30.7143	7
01_Rumen-primC_CTCF_bosTau8	1812	10	47018391	47018882	491	47018656	52	35.25	16
01_Rumen-primC_CTCF_bosTau8	1813	10	47064458	47064639	181	47064528	25	22.8	5
01_Rumen-primC_CTCF_bosTau8	1814	10	47070998	47071448	450	47071296	26	21.6429	14
01_Rumen-primC_CTCF_bosTau8	1815	10	47072523	47072891	368	47072784	22	19.3636	11
01_Rumen-primC_CTCF_bosTau8	1816	10	47073246	47073549	303	47073376	51	38.9	10
01_Rumen-primC_CTCF_bosTau8	1817	10	47075534	47075832	298	47075696	39	33	9
01_Rumen-primC_CTCF_bosTau8	1818	10	47084467	47084950	483	47084896	40	32.6667	15
01_Rumen-primC_CTCF_bosTau8	1819	10	47106532	47106805	273	47106624	30	25.625	8
01_Rumen-primC_CTCF_bosTau8	1820	10	47293112	47293484	372	47293152	25	22.0833	12
01_Rumen-primC_CTCF_bosTau8	1821	10	47295854	47296283	429	47296032	94	61.1538	13
01_Rumen-primC_CTCF_bosTau8	1822	10	47296380	47296604	224	47296480	29	27	7
01_Rumen-primC_CTCF_bosTau8	1823	10	47319743	47320171	428	47319904	50	32.7857	14
01_Rumen-primC_CTCF_bosTau8	1824	10	47365558	47366151	593	47365888	121	64.0526	19
01_Rumen-primC_CTCF_bosTau8	1825	10	47412554	47413364	810	47413152	106	46.72	25
01_Rumen-primC_CTCF_bosTau8	1826	10	47452864	47453099	235	47452928	32	26.125	8
01_Rumen-primC_CTCF_bosTau8	1827	10	47831267	47831530	263	47831392	37	29.375	8
01_Rumen-primC_CTCF_bosTau8	1828	10	47883654	47883925	271	47883792	53	43.25	8
01_Rumen-primC_CTCF_bosTau8	1829	10	48282323	48282754	431	48282496	64	43.4286	14
01_Rumen-primC_CTCF_bosTau8	1830	10	48282918	48283407	489	48283104	25	21.1333	15
01_Rumen-primC_CTCF_bosTau8	1831	10	48283627	48284001	374	48283808	50	36.1667	12
01_Rumen-primC_CTCF_bosTau8	1832	10	48338842	48339189	347	48338976	89	61.9091	11
01_Rumen-primC_CTCF_bosTau8	1833	10	48981985	48982437	452	48982176	80	52.2857	14
01_Rumen-primC_CTCF_bosTau8	1834	10	49656355	49656614	259	49656448	38	29.875	8
01_Rumen-primC_CTCF_bosTau8	1835	10	49722863	49723404	541	49723136	112	65.8824	17
01_Rumen-primC_CTCF_bosTau8	1836	10	49739767	49740069	302	49739904	43	31.9	10
01_Rumen-primC_CTCF_bosTau8	1837	10	49766459	49766690	231	49766576	24	21.125	8
01_Rumen-primC_CTCF_bosTau8	1838	10	49893834	49894285	451	49894000	78	49.5714	14
01_Rumen-primC_CTCF_bosTau8	1839	10	49927530	49927837	307	49927664	61	47.7778	9
01_Rumen-primC_CTCF_bosTau8	1840	10	49931706	49932058	352	49931904	72	49.1818	11
01_Rumen-primC_CTCF_bosTau8	1841	10	50098181	50098614	433	50098432	52	36.4615	13
01_Rumen-primC_CTCF_bosTau8	1842	10	50579617	50579866	249	50579712	45	37.2857	7
01_Rumen-primC_CTCF_bosTau8	1843	10	50622969	50623311	342	50623136	42	30.0909	11
01_Rumen-primC_CTCF_bosTau8	1844	10	50862491	50862872	381	50862656	140	91.4167	12
01_Rumen-primC_CTCF_bosTau8	1845	10	50906419	50906655	236	50906528	36	29.8571	7
01_Rumen-primC_CTCF_bosTau8	1846	10	51229804	51231271	1467	51230336	141	51.1739	46
01_Rumen-primC_CTCF_bosTau8	1847	10	51410091	51410391	300	51410224	39	31.8889	9
01_Rumen-primC_CTCF_bosTau8	1848	10	51593623	51593908	285	51593728	42	33.4444	9
01_Rumen-primC_CTCF_bosTau8	1849	10	51598334	51598757	423	51598688	30	25.2143	14
01_Rumen-primC_CTCF_bosTau8	1850	10	52073580	52074107	527	52073824	115	70.3125	16
01_Rumen-primC_CTCF_bosTau8	1851	10	52118284	52118716	432	52118432	71	48.7692	13
01_Rumen-primC_CTCF_bosTau8	1852	10	52128663	52128961	298	52128800	48	35.7	10
01_Rumen-primC_CTCF_bosTau8	1853	10	52154634	52154920	286	52154752	51	40.2222	9
01_Rumen-primC_CTCF_bosTau8	1854	10	52273691	52273907	216	52273760	32	27.2857	7
01_Rumen-primC_CTCF_bosTau8	1855	10	52277502	52277913	411	52277648	94	61.8462	13
01_Rumen-primC_CTCF_bosTau8	1856	10	52299401	52299606	205	52299504	32	28.3333	6
01_Rumen-primC_CTCF_bosTau8	1857	10	52500784	52501261	477	52500960	80	48.8	15
01_Rumen-primC_CTCF_bosTau8	1858	10	52632245	52633179	934	52632496	67	33.6897	29
01_Rumen-primC_CTCF_bosTau8	1859	10	52655347	52655943	596	52655776	50	32.3684	19
01_Rumen-primC_CTCF_bosTau8	1860	10	52703608	52703827	219	52703680	30	24.5714	7
01_Rumen-primC_CTCF_bosTau8	1861	10	52743505	52743748	243	52743648	36	28.875	8
01_Rumen-primC_CTCF_bosTau8	1862	10	52785616	52785966	350	52785792	69	47.4545	11
01_Rumen-primC_CTCF_bosTau8	1863	10	52816820	52817185	365	52816960	73	49.3333	12
01_Rumen-primC_CTCF_bosTau8	1864	10	52824807	52825447	640	52825088	143	78.7	20
01_Rumen-primC_CTCF_bosTau8	1865	10	52825570	52826199	629	52825792	115	59.7368	19
01_Rumen-primC_CTCF_bosTau8	1866	10	52826411	52826647	236	52826560	29	26.2857	7
01_Rumen-primC_CTCF_bosTau8	1867	10	52840367	52840545	178	52840416	27	23.6667	6
01_Rumen-primC_CTCF_bosTau8	1868	10	52853287	52853826	539	52853408	37	26.6471	17
01_Rumen-primC_CTCF_bosTau8	1869	10	53002642	53002863	221	53002736	36	30	7
01_Rumen-primC_CTCF_bosTau8	1870	10	53045369	53046124	755	53045664	197	81.5	24
01_Rumen-primC_CTCF_bosTau8	1871	10	53076389	53076699	310	53076512	44	34.2222	9
01_Rumen-primC_CTCF_bosTau8	1872	10	53234316	53234582	266	53234432	29	24.625	8
01_Rumen-primC_CTCF_bosTau8	1873	10	53585006	53585449	443	53585264	58	40.1429	14
01_Rumen-primC_CTCF_bosTau8	1874	10	53913614	53913852	238	53913696	42	37	7
01_Rumen-primC_CTCF_bosTau8	1875	10	53958782	53959065	283	53958912	27	22.3333	9
01_Rumen-primC_CTCF_bosTau8	1876	10	54043111	54043405	294	54043232	46	35.8889	9
01_Rumen-primC_CTCF_bosTau8	1877	10	54278210	54279047	837	54278720	165	69.0385	26
01_Rumen-primC_CTCF_bosTau8	1878	10	54444269	54444583	314	54444384	54	39.7	10
01_Rumen-primC_CTCF_bosTau8	1879	10	54482304	54483322	1018	54482784	194	73.25	32
01_Rumen-primC_CTCF_bosTau8	1880	10	54535253	54535545	292	54535392	29	23.8889	9
01_Rumen-primC_CTCF_bosTau8	1881	10	54600648	54601258	610	54601056	121	66	19
01_Rumen-primC_CTCF_bosTau8	1882	10	54648739	54648984	245	54648896	49	44.8571	7
01_Rumen-primC_CTCF_bosTau8	1883	10	54809157	54809467	310	54809280	65	49.7778	9
01_Rumen-primC_CTCF_bosTau8	1884	10	54815035	54815230	195	54815104	28	26.5	6
01_Rumen-primC_CTCF_bosTau8	1885	10	54966871	54967373	502	54967056	50	35.375	16
01_Rumen-primC_CTCF_bosTau8	1886	10	54988938	54989402	464	54989168	81	54	14
01_Rumen-primC_CTCF_bosTau8	1887	10	55054099	55054282	183	55054144	28	25.5	6
01_Rumen-primC_CTCF_bosTau8	1888	10	55069248	55069598	350	55069392	49	37	11
01_Rumen-primC_CTCF_bosTau8	1889	10	55152665	55152849	184	55152736	49	42.6667	6
01_Rumen-primC_CTCF_bosTau8	1890	10	55165359	55165901	542	55165696	132	74.2353	17
01_Rumen-primC_CTCF_bosTau8	1891	10	55191942	55192232	290	55192096	38	30.4444	9
01_Rumen-primC_CTCF_bosTau8	1892	10	55217452	55217721	269	55217568	42	35.25	8
01_Rumen-primC_CTCF_bosTau8	1893	10	56550616	56551018	402	56550832	75	53.0769	13
01_Rumen-primC_CTCF_bosTau8	1894	10	56691398	56691676	278	56691536	32	27	8
01_Rumen-primC_CTCF_bosTau8	1895	10	56814720	56815006	286	56814848	38	29.1111	9
01_Rumen-primC_CTCF_bosTau8	1896	10	57721301	57721755	454	57721568	56	35.1429	14
01_Rumen-primC_CTCF_bosTau8	1897	10	57763235	57763590	355	57763392	107	72.6364	11
01_Rumen-primC_CTCF_bosTau8	1898	10	58165535	58165780	245	58165664	32	26.625	8
01_Rumen-primC_CTCF_bosTau8	1899	10	58212810	58213350	540	58212976	101	59.9412	17
01_Rumen-primC_CTCF_bosTau8	1900	10	58287748	58288259	511	58288000	113	68.6875	16
01_Rumen-primC_CTCF_bosTau8	1901	10	58313948	58314537	589	58314144	97	55.1579	19
01_Rumen-primC_CTCF_bosTau8	1902	10	58577154	58577405	251	58577248	44	37.5714	7
01_Rumen-primC_CTCF_bosTau8	1903	10	58687717	58688036	319	58687856	78	57.6	10
01_Rumen-primC_CTCF_bosTau8	1904	10	58809132	58809509	377	58809312	58	40.9167	12
01_Rumen-primC_CTCF_bosTau8	1905	10	58840941	58841255	314	58841056	30	26	10
01_Rumen-primC_CTCF_bosTau8	1906	10	59037315	59037743	428	59037552	89	61.5385	13
01_Rumen-primC_CTCF_bosTau8	1907	10	59099785	59100266	481	59099968	53	35.9333	15
01_Rumen-primC_CTCF_bosTau8	1908	10	59311330	59311687	357	59311552	64	45.7273	11
01_Rumen-primC_CTCF_bosTau8	1909	10	59341342	59342004	662	59341600	114	59.0952	21
01_Rumen-primC_CTCF_bosTau8	1910	10	59385193	59385421	228	59385264	38	32.7143	7
01_Rumen-primC_CTCF_bosTau8	1911	10	59643957	59645154	1197	59644224	136	60.2368	38
01_Rumen-primC_CTCF_bosTau8	1912	10	59657505	59657898	393	59657696	56	42.25	12
01_Rumen-primC_CTCF_bosTau8	1913	10	59689480	59689749	269	59689616	56	49	8
01_Rumen-primC_CTCF_bosTau8	1914	10	59834219	59834631	412	59834352	25	21.4615	13
01_Rumen-primC_CTCF_bosTau8	1915	10	60115083	60115303	220	60115232	29	25	7
01_Rumen-primC_CTCF_bosTau8	1916	10	60146397	60146627	230	60146528	38	31.25	8
01_Rumen-primC_CTCF_bosTau8	1917	10	60221509	60221826	317	60221664	35	27.4	10
01_Rumen-primC_CTCF_bosTau8	1918	10	60293264	60293481	217	60293344	32	26.1429	7
01_Rumen-primC_CTCF_bosTau8	1919	10	60308270	60308571	301	60308464	32	27.8889	9
01_Rumen-primC_CTCF_bosTau8	1920	10	60420731	60420981	250	60420848	46	39.125	8
01_Rumen-primC_CTCF_bosTau8	1921	10	60501933	60502164	231	60501984	42	36.1429	7
01_Rumen-primC_CTCF_bosTau8	1922	10	61070188	61070849	661	61070400	65	41.2381	21
01_Rumen-primC_CTCF_bosTau8	1923	10	61247109	61247295	186	61247168	28	26	5
01_Rumen-primC_CTCF_bosTau8	1924	10	61309432	61309691	259	61309536	53	42.625	8
01_Rumen-primC_CTCF_bosTau8	1925	10	61593669	61593851	182	61593776	32	30	5
01_Rumen-primC_CTCF_bosTau8	1926	10	61610038	61610335	297	61610176	84	64.3333	9
01_Rumen-primC_CTCF_bosTau8	1927	10	61666159	61666577	418	61666416	70	46.4615	13
01_Rumen-primC_CTCF_bosTau8	1928	10	62052694	62052885	191	62052736	26	21.3333	6
01_Rumen-primC_CTCF_bosTau8	1929	10	62087464	62087789	325	62087552	64	50.9	10
01_Rumen-primC_CTCF_bosTau8	1930	10	62112900	62113416	516	62113152	128	68.4375	16
01_Rumen-primC_CTCF_bosTau8	1931	10	62239598	62239826	228	62239680	40	34.4286	7
01_Rumen-primC_CTCF_bosTau8	1932	10	62278475	62278908	433	62278688	86	55.6154	13
01_Rumen-primC_CTCF_bosTau8	1933	10	62281603	62282101	498	62281920	26	21.6667	15
01_Rumen-primC_CTCF_bosTau8	1934	10	62289713	62290205	492	62289856	61	35.8	15
01_Rumen-primC_CTCF_bosTau8	1935	10	62334716	62335031	315	62334880	32	26.8	10
01_Rumen-primC_CTCF_bosTau8	1936	10	62715186	62715425	239	62715296	39	30.5	8
01_Rumen-primC_CTCF_bosTau8	1937	10	62951940	62952148	208	62952064	30	25.6667	6
01_Rumen-primC_CTCF_bosTau8	1938	10	63162146	63162441	295	63162288	46	37.2222	9
01_Rumen-primC_CTCF_bosTau8	1939	10	63498897	63499213	316	63499072	53	40	10
01_Rumen-primC_CTCF_bosTau8	1940	10	64135878	64136149	271	64135968	36	30.375	8
01_Rumen-primC_CTCF_bosTau8	1941	10	64317424	64317614	190	64317504	29	25	6
01_Rumen-primC_CTCF_bosTau8	1942	10	65018538	65018789	251	65018608	27	24.125	8
01_Rumen-primC_CTCF_bosTau8	1943	10	65019204	65019775	571	65019584	120	66.4706	17
01_Rumen-primC_CTCF_bosTau8	1944	10	65097284	65097933	649	65097760	36	29.9	20
01_Rumen-primC_CTCF_bosTau8	1945	10	65104963	65105200	237	65105088	35	29.2857	7
01_Rumen-primC_CTCF_bosTau8	1946	10	65124952	65125148	196	65125024	31	25.8333	6
01_Rumen-primC_CTCF_bosTau8	1947	10	65218297	65218565	268	65218400	53	40.6667	9
01_Rumen-primC_CTCF_bosTau8	1948	10	65220468	65221146	678	65220640	104	68.4762	21
01_Rumen-primC_CTCF_bosTau8	1949	10	65246648	65247255	607	65246944	165	87.4737	19
01_Rumen-primC_CTCF_bosTau8	1950	10	65291789	65292233	444	65291968	62	44.0714	14
01_Rumen-primC_CTCF_bosTau8	1951	10	65330460	65330722	262	65330592	66	49.8889	9
01_Rumen-primC_CTCF_bosTau8	1952	10	65378743	65379005	262	65378880	42	34.75	8
01_Rumen-primC_CTCF_bosTau8	1953	10	65383894	65384368	474	65384048	54	37.4667	15
01_Rumen-primC_CTCF_bosTau8	1954	10	65428035	65428283	248	65428192	31	26.4286	7
01_Rumen-primC_CTCF_bosTau8	1955	10	65459123	65459338	215	65459264	32	27.4286	7
01_Rumen-primC_CTCF_bosTau8	1956	10	65459507	65459750	243	65459616	31	26.625	8
01_Rumen-primC_CTCF_bosTau8	1957	10	65462702	65463171	469	65462880	88	53.6	15
01_Rumen-primC_CTCF_bosTau8	1958	10	65490046	65490280	234	65490112	32	26	8
01_Rumen-primC_CTCF_bosTau8	1959	10	65490432	65491106	674	65490784	133	63.5909	22
01_Rumen-primC_CTCF_bosTau8	1960	10	65525566	65526377	811	65525792	75	37.7308	26
01_Rumen-primC_CTCF_bosTau8	1961	10	65528434	65528670	236	65528544	39	34.8571	7
01_Rumen-primC_CTCF_bosTau8	1962	10	65536387	65536635	248	65536512	37	29.1429	7
01_Rumen-primC_CTCF_bosTau8	1963	10	65543886	65544094	208	65544000	34	31.8333	6
01_Rumen-primC_CTCF_bosTau8	1964	10	65601301	65601631	330	65601472	76	54.7	10
01_Rumen-primC_CTCF_bosTau8	1965	10	65620125	65620415	290	65620224	36	28.4444	9
01_Rumen-primC_CTCF_bosTau8	1966	10	65626060	65626672	612	65626432	122	61.5789	19
01_Rumen-primC_CTCF_bosTau8	1967	10	65626791	65627120	329	65626848	35	27.8	10
01_Rumen-primC_CTCF_bosTau8	1968	10	65627461	65627697	236	65627584	22	19.1429	7
01_Rumen-primC_CTCF_bosTau8	1969	10	65628308	65629280	972	65628992	154	68.7742	31
01_Rumen-primC_CTCF_bosTau8	1970	10	65646471	65647015	544	65646848	50	30.8824	17
01_Rumen-primC_CTCF_bosTau8	1971	10	65681663	65682045	382	65681824	57	42.1667	12
01_Rumen-primC_CTCF_bosTau8	1972	10	65686141	65686502	361	65686288	89	57.5833	12
01_Rumen-primC_CTCF_bosTau8	1973	10	65698892	65699413	521	65699200	54	38.5625	16
01_Rumen-primC_CTCF_bosTau8	1974	10	65710604	65710787	183	65710656	26	23.3333	6
01_Rumen-primC_CTCF_bosTau8	1975	10	65711397	65712027	630	65711808	46	31.5263	19
01_Rumen-primC_CTCF_bosTau8	1976	10	65727843	65728570	727	65728352	83	48.1818	22
01_Rumen-primC_CTCF_bosTau8	1977	10	65731190	65731770	580	65731392	44	36.8889	18
01_Rumen-primC_CTCF_bosTau8	1978	10	65731882	65732156	274	65732128	25	21.75	8
01_Rumen-primC_CTCF_bosTau8	1979	10	65732295	65734217	1922	65733728	112	46.6667	60
01_Rumen-primC_CTCF_bosTau8	1980	10	65852355	65852644	289	65852496	42	30.3333	9
01_Rumen-primC_CTCF_bosTau8	1981	10	65876360	65876664	304	65876480	57	45.2222	9
01_Rumen-primC_CTCF_bosTau8	1982	10	65916127	65916505	378	65916256	58	39.5833	12
01_Rumen-primC_CTCF_bosTau8	1983	10	65970094	65970613	519	65970288	45	33.875	16
01_Rumen-primC_CTCF_bosTau8	1984	10	66096218	66096566	348	66096368	72	50.4545	11
01_Rumen-primC_CTCF_bosTau8	1985	10	66103720	66103994	274	66103808	29	24.75	8
01_Rumen-primC_CTCF_bosTau8	1986	10	66109780	66109969	189	66109824	24	22	6
01_Rumen-primC_CTCF_bosTau8	1987	10	66213736	66214091	355	66213888	40	29.9091	11
01_Rumen-primC_CTCF_bosTau8	1988	10	66217082	66217527	445	66217280	60	40.0714	14
01_Rumen-primC_CTCF_bosTau8	1989	10	66328196	66328460	264	66328288	52	43.25	8
01_Rumen-primC_CTCF_bosTau8	1990	10	66907870	66908048	178	66907904	35	30.8333	6
01_Rumen-primC_CTCF_bosTau8	1991	10	66961592	66961891	299	66961696	51	38.1	10
01_Rumen-primC_CTCF_bosTau8	1992	10	67022220	67022475	255	67022336	36	28.875	8
01_Rumen-primC_CTCF_bosTau8	1993	10	67063475	67063769	294	67063616	66	50.6667	9
01_Rumen-primC_CTCF_bosTau8	1994	10	67136869	67137225	356	67137024	71	49.9091	11
01_Rumen-primC_CTCF_bosTau8	1995	10	67147090	67147423	333	67147232	75	56.8	10
01_Rumen-primC_CTCF_bosTau8	1996	10	67147576	67147791	215	67147712	20	18	7
01_Rumen-primC_CTCF_bosTau8	1997	10	67191490	67192424	934	67191776	164	62.069	29
01_Rumen-primC_CTCF_bosTau8	1998	10	67193444	67193664	220	67193536	27	23.4286	7
[truncated: 369,759+ more rows]

## Sheet: Table s2
Merged Region	Chromosome	Start	End	Length	IntervalCount	01_Rumen-primC_CTCF_bosTau8::1 Avg Value	02_Rumen-BT_CTCF_bosTau8::1 Avg Value	03_Rumen-primC_H3K27Ac_bosTau8::1 Avg Value	04_Rumen-BT_H3K27Ac_bosTau8::1 Avg Value	05_Rumen-primC_H3K27me3_bosTau8::1 Avg Value	06_Rumen-BT_H3K27me3_bosTau8::1 Avg Value	07_Rumen-primC_H3K4me1_bosTau8::1 Avg Value	08_Rumen-BT_H3K4me1_bosTau8::1 Avg Value	09_Rumen-primC_H3K4me3_bosTau8::1 Avg Value	10_Rumen-BT_H3K4me3_bosTau8::1 Avg Value	01_Rumen-primC_CTCF_bosTau8::1 Peak Value	02_Rumen-BT_CTCF_bosTau8::1 Peak Value	03_Rumen-primC_H3K27Ac_bosTau8::1 Peak Value	04_Rumen-BT_H3K27Ac_bosTau8::1 Peak Value	05_Rumen-primC_H3K27me3_bosTau8::1 Peak Value	06_Rumen-BT_H3K27me3_bosTau8::1 Peak Value	07_Rumen-primC_H3K4me1_bosTau8::1 Peak Value	08_Rumen-BT_H3K4me1_bosTau8::1 Peak Value	09_Rumen-primC_H3K4me3_bosTau8::1 Peak Value	10_Rumen-BT_H3K4me3_bosTau8::1 Peak Value
1	1	163587	163800	213	1	9.167	21.833	1	0	2	3.5	1	0	0	1.833	11	24	1	0	2	4	1	0	0	2
2	1	174200	188799	14599	2	2.025	2.651	1.503	2.111	19.928	13.573	1.703	4.2	1.383	2.986	6	10	3	6	135	78	7	28	4	15
3	1	201411	204999	3588	3	10.839	15.222	1.591	2.125	6.562	7.991	1.672	1.897	1.111	1.26	70	75	4	4	14	14	3	5	2	2
4	1	206200	215799	9599	1	1.478	2.15	1.641	1.647	5.041	6.838	1.452	1.553	1.73	1.4	4	7	4	4	12	17	3	4	4	4
5	1	218000	223599	5599	2	2.861	2.755	1.786	1.946	5.977	7.851	1.15	2.657	1.613	1.379	14	9	6	4	13	22	3	9	4	3
6	1	231600	242337	10737	6	3.451	4.029	5.307	2.359	5.504	5.382	2.863	2.248	17.321	20.157	19	31	50	11	14	14	16	5	169	157
7	1	242381	244174	1793	4	4.071	6.708	18.857	11.982	2	1.818	15.25	7.179	98.732	107.714	9	14	53	35	4	3	30	15	225	263
8	1	253538	254540	1002	2	67.742	59.839	9.129	6.71	1.96	1.368	17.871	14.29	5.774	3.667	176	134	14	13	3	2	23	24	9	6
9	1	304605	306189	1584	2	4.396	4.128	39.42	14.88	2.625	1.312	19.22	9.44	3.178	3.957	12	8	65	37	4	3	41	19	8	11
10	1	307941	308298	357	1	3.364	4.455	15.727	8.091	1	1	21.273	8.182	1.4	1.833	7	6	19	14	1	1	25	12	2	3
11	1	308461	308904	443	1	7.571	3.643	19.143	13.786	0	1	20.786	18.286	2.071	1.857	11	6	23	18	0	1	24	26	4	3
12	1	346763	347132	369	1	5.909	6.636	1.727	2.8	3	2.75	18.273	28.273	1.364	3.818	9	9	2	4	4	3	20	32	2	5
13	1	347210	347475	265	1	2.875	3.625	2.75	1.875	1	1.5	24.75	11.625	0	1.125	4	4	5	3	1	2	30	13	0	2
14	1	351158	352256	1098	2	5.886	3	13.029	2.771	2.4	1	8.457	4.441	17.571	8.114	13	5	20	5	3	1	13	8	29	18
15	1	356307	356566	259	1	13	24.5	8	7.75	2	2.125	1	1.875	1.5	1.333	15	30	11	10	3	3	1	3	3	2
16	1	370040	371075	1035	3	50.697	64.273	2	1.607	4.485	2.567	7.485	6.061	7.333	13.121	158	161	3	3	8	5	14	12	16	41
17	1	371600	389399	17799	4	4.443	5.161	1.413	1.712	5.482	6.595	2.265	2.663	1.773	1.703	35	43	3	5	16	19	7	11	6	4
18	1	390200	404799	14599	2	2.578	2.303	1.532	1.748	9.507	8.86	2.99	3.81	1.4	2.828	7	7	4	5	60	52	10	26	3	21
19	1	413593	414952	1359	2	47.07	55.977	3.452	2.927	3.226	1.16	7.116	9.605	1.314	2.45	141	167	8	6	6	2	15	14	2	6
20	1	417147	417611	464	2	32.467	48.267	5.833	3.455	1.75	1.714	8.8	5.533	11.8	9.133	44	72	12	6	3	2	11	10	18	17
21	1	418600	437799	19199	2	2.609	3.509	1.506	1.587	4.7	5.545	1.275	1.618	1.494	1.377	15	36	4	4	20	18	3	7	4	4
22	1	448327	448938	611	2	40.842	44.368	1	1.375	2.231	2.263	2.333	3.167	1	0	76	85	1	2	3	4	4	5	1	0
23	1	449200	453399	4199	1	4.086	4	1.377	1.658	5.065	5.357	1.205	1.286	1.439	1	14	17	3	3	11	12	3	3	3	1
24	1	477718	479976	2258	4	6.521	5.211	19.901	9.676	2.754	3.524	7.958	5.31	105.634	111.282	22	12	46	31	6	8	15	14	187	217
25	1	480800	489199	8399	1	2.573	3.293	1.431	1.365	5.39	5.345	2.195	2.665	1.977	2.272	18	10	4	3	16	12	10	13	6	9
26	1	490800	494999	4199	2	3.055	2.183	1.899	1.882	5.008	4.915	4.229	6.434	1.465	1.635	7	5	6	4	10	12	18	25	5	3
27	1	497200	510199	12999	7	9.208	9.78	1.591	1.641	6.651	6.116	1.837	3.262	1.641	2.348	112	121	4	7	23	18	5	11	7	11
28	1	516000	522799	6799	2	3.414	3.937	1.559	1.937	6.836	7.952	1.766	2.408	1.548	1.228	11	12	4	7	17	17	5	6	4	3
29	1	527000	530999	3999	1	1.83	1.756	1.472	1.976	6.968	7.71	2.152	1.597	1.125	1.4	3	4	4	5	18	19	7	4	2	4
30	1	532200	537399	5199	1	2.315	2.331	1.283	1.545	5.247	7.414	1.99	3.227	1.296	1.911	10	7	2	3	16	16	5	18	3	7
31	1	563200	570799	7599	1	2.333	2	1.462	1.922	3.381	5.085	1.312	1.302	1.453	1.235	7	6	3	5	13	16	3	3	4	2
32	1	577600	579799	2199	1	1.311	1.884	1.514	1.077	3.985	6.594	1.556	1.538	1.406	1	3	5	2	2	11	16	3	3	3	1
33	1	588400	592999	4599	1	2.05	2.011	1.224	1.787	4.613	6.755	1.463	1.451	1.176	1.638	5	5	3	5	10	13	3	3	2	5
34	1	594200	603999	9799	2	2.189	2.6	2.008	1.578	4.787	6.823	1.672	2.561	1.268	1.431	6	7	6	5	24	24	5	9	3	4
35	1	615000	626599	11599	2	2.12	1.947	1.545	1.619	4.625	6.511	1.352	1.629	1.306	1	5	6	3	6	15	17	3	6	4	1
36	1	675939	676330	391	1	11.583	32.5	3.417	3.4	1	1.833	3.5	7	1	1.556	13	43	6	5	1	3	5	14	1	2
37	1	676468	676943	475	2	35.133	50	10.867	2.933	1.3	1	15	13.6	1.267	4.133	55	82	18	5	2	1	21	17	2	8
38	1	677249	678152	903	3	8.429	11.893	42.929	17	1.056	1.65	37.214	23.25	6.75	10.821	14	16	62	23	2	3	50	40	12	14
39	1	680997	681215	218	2	7.333	10.833	4.167	12.5	1	1	36.167	33.333	5.667	4.5	11	12	9	15	1	1	40	37	6	6
40	1	681605	681861	256	1	15.25	36	9	15.125	2.625	2.25	28.5	28.5	7.125	4.375	22	42	11	17	3	4	32	32	9	8
41	1	732528	739399	6871	6	3.316	2.361	5.247	3.188	11.606	7.092	7.357	5.577	31.265	32.831	15	6	33	13	42	23	29	19	130	118
42	1	740600	748399	7799	2	2.484	2.789	1.388	2.172	5.898	6.329	1.965	2.414	1.312	1.118	8	10	3	6	13	18	4	8	4	2
43	1	794000	799199	5199	1	1.578	1.283	1.132	1.207	3.776	4.75	1.17	1.5	1.366	1.346	4	3	2	2	10	10	2	3	4	3
44	1	807000	833199	26199	3	2.051	2.152	1.295	1.793	6.479	7.133	1.572	2.049	1.265	1.26	6	7	4	7	20	23	6	9	4	4
45	1	834000	843999	9999	2	1.934	1.9	1.483	2.29	6.418	6.738	1.708	2.772	1.229	2.333	5	6	3	7	20	21	6	12	3	8
46	1	845400	853999	8599	2	2.332	2.404	1.556	1.898	7.16	7.757	1.75	2.049	1.592	2.254	7	11	6	5	20	21	5	7	4	8
47	1	865886	866791	905	4	4.345	2.923	19.724	7.241	6.241	2.786	35.897	18.655	22.103	39.448	8	6	47	19	10	4	51	25	31	51
48	1	866907	867108	201	1	1.571	5.286	4	2	5.286	3.857	20.857	19.714	9.429	22.857	3	8	5	3	6	6	25	24	13	25
49	1	868800	875999	7199	2	2.398	1.95	1.75	1.68	6.804	7.404	1.857	2.124	1.258	1.75	8	6	4	6	25	21	4	5	3	3
50	1	900380	900859	479	1	5.267	2.2	10.867	12.533	3.875	1.818	32.733	20.067	1.333	4.467	8	4	16	19	6	3	38	26	2	7
51	1	901085	902441	1356	3	3.419	3.188	24.581	4.3	1.68	1	29.488	11.442	6.415	9.558	8	7	53	6	3	1	47	24	18	24
52	1	903115	903343	228	1	10.857	10.143	2.571	4.714	1.429	1.286	29.714	23.143	1	1.714	12	12	4	5	2	2	32	26	1	3
53	1	907200	920999	13799	4	6.71	6.668	1.606	1.688	7.493	5.862	2.282	3.231	1.949	1.577	125	129	5	5	20	16	8	13	9	7
54	1	921979	924264	2285	5	9.236	6.758	20.694	10	1.235	1.48	13.25	6.597	87.681	61.347	31	27	99	30	2	2	30	18	255	210
55	1	937702	938935	1233	2	68	73.526	3.485	2.062	4.974	5.31	9.211	10.526	4.821	7.5	207	204	7	5	10	10	20	17	12	19
56	1	939659	939940	281	1	9.667	9.556	3.111	6.111	6.667	3.333	17.667	29.222	2	1.889	13	13	4	8	8	6	22	33	2	3
57	1	964587	964826	239	1	2.143	3.857	3.429	8.714	2	1	21.571	36.571	1.714	1.5	4	5	4	10	2	1	26	40	2	2
58	1	965177	965533	356	1	2.429	3	1.364	4.182	1.273	1.125	14.364	30	1	1.667	4	5	2	10	2	2	21	34	1	2
59	1	966146	966360	214	1	0	2.333	1.8	2	5.667	6.333	8.5	36	1	1.833	0	3	2	3	7	7	12	40	1	3
60	1	976841	977361	520	2	25.375	23.5	4.4	2.308	2	2.571	1.692	2.812	1	1	38	35	7	4	3	6	2	5	1	1
61	1	978197	978973	776	2	26.542	30.917	2	1	2.136	2.542	1.611	3.118	1.421	1	42	46	4	1	4	4	3	5	3	1
62	1	979579	980526	947	2	40.1	39.967	1	1	3.458	1.538	1	2	1.704	1	77	71	1	1	8	3	1	4	3	1
63	1	989410	990924	1514	6	6.191	3.717	11.404	16.957	1.738	1.769	50.362	38.404	4.468	4.286	15	7	22	23	4	3	81	63	8	9
64	1	991016	991231	215	1	3	3.167	14	7.167	3.333	0	34.667	17.167	3.167	5.333	4	4	16	8	6	0	40	20	5	6
65	1	1007023	1007370	347	1	7.091	3	12	15.818	0	1	33.727	19.273	5	0	10	5	15	20	0	1	41	25	8	0
66	1	1008356	1008546	190	1	3.167	2.667	11.167	13.5	0	0	29.333	15.167	4	3.167	4	3	13	14	0	0	32	18	6	4
67	1	1009210	1009417	207	1	5.571	4.143	5.714	20.857	2	0	14.429	13	1	1	8	5	6	25	2	0	17	17	1	1
68	1	1082749	1082973	224	1	3	1.143	5.714	22.714	1	0	24.714	16.429	2.857	0	5	2	8	25	1	0	28	19	5	0
69	1	1083220	1083703	483	1	1	3.733	6	22	1	1	21	15	1	1	1	7	8	28	1	1	25	20	1	1
70	1	1131738	1132030	292	1	2.111	3.111	7.889	18	0	0	23.778	12.667	1.875	1	4	4	13	20	0	0	28	17	2	1
71	1	1132079	1132277	198	1	3.5	1.333	7.5	5.167	0	0	24.833	11.167	1.833	0	5	2	10	8	0	0	27	12	2	0
72	1	1132831	1133305	474	2	5	4.067	20	8.533	1	0	22.533	4.467	3	1	7	7	24	13	1	0	28	9	8	1
73	1	1134326	1134801	475	1	3.857	3	5.8	6.6	1	1	30.333	10.2	5.2	3.067	8	5	13	10	1	1	37	17	8	5
74	1	1141874	1142150	276	2	1.375	1.25	4.333	17.222	1	0	21.889	25.556	1.667	3.111	2	2	7	19	1	0	29	30	3	6
75	1	1152700	1153154	454	1	3.2	1.5	1.571	7.6	1	1.667	6.067	26	1.818	1.267	5	2	2	12	1	3	8	30	3	2
76	1	1155949	1157005	1056	2	1.69	2.292	1.92	19.364	1	1.286	5.879	32.121	1.4	1.75	3	5	5	33	1	2	10	49	2	3
77	1	1184751	1185017	266	1	5.875	5	11.5	13.625	1	1	27.375	18.75	4.125	6.125	8	8	14	18	1	1	31	23	6	8
78	1	1185315	1185550	235	1	1.286	1.143	6.714	5.429	1	0	27.286	4.4	6.571	8.286	2	2	7	6	1	0	28	8	11	10
79	1	1186616	1188570	1954	7	12.383	13.557	23.984	26.049	2.023	1.346	5.018	3.58	119.738	120.918	34	37	62	52	5	2	12	7	252	288
80	1	1188666	1190480	1814	4	7.965	5.418	31	5.84	1.703	1	9.891	3.423	89.421	66.035	19	12	96	13	3	1	39	12	247	217
81	1	1208937	1209958	1021	4	21.156	21.781	10.375	2.741	1.625	1	11.906	7.167	2.63	2.294	34	37	19	5	3	1	21	13	7	4
82	1	1222252	1223727	1475	4	4.421	4.757	24.174	12.391	1.167	2	8.174	5.261	67.652	58.978	12	10	76	30	2	4	15	10	218	206
83	1	1223800	1225113	1313	6	6.854	10	15	12.341	1.774	1.4	10.049	5.051	73.707	57.268	15	29	39	37	4	2	18	13	160	141
84	1	1255682	1255956	274	1	4	2.125	6.125	22.625	1	1.25	13.75	6.875	2.125	3.125	5	3	8	27	1	2	16	9	3	4
85	1	1262708	1266465	3757	7	5.965	5.116	60.448	10.857	2.167	1.772	5.035	1.925	96.246	71.542	17	17	232	30	5	4	18	4	210	177
86	1	1286851	1288568	1717	4	2.642	2.022	28.698	10.396	1.235	1.391	34.547	12.83	4.302	4.061	6	6	60	17	2	3	54	17	14	8
87	1	1305784	1308382	2598	3	7.55	5.1	24.086	5.081	1.531	1	6.272	2.357	80.383	65.469	23	14	59	11	4	1	16	6	204	164
88	1	1324028	1324402	374	2	3.5	2.182	13.083	4.333	3.364	1.125	6.417	1.917	46.833	32.417	5	3	18	6	5	2	9	4	64	47
89	1	1324500	1326115	1615	4	7.235	7.275	37.078	13.353	1.905	3.5	5.765	3.45	98.667	76.784	18	15	75	30	3	6	13	6	221	203
90	1	1326191	1326579	388	2	9	7.167	7.75	5	0	1	22	9.667	22	21.417	12	8	11	7	0	1	27	12	27	28
91	1	1330763	1330958	195	1	2	1.667	7.5	21.667	1.833	0	21.333	29.667	4.833	5.167	3	2	10	25	2	0	26	33	6	6
92	1	1332702	1333427	725	1	4.429	2.652	2.783	20	1.75	1.6	5.957	16.13	1.556	1.6	9	4	5	26	2	2	9	20	3	3
93	1	1365220	1365640	420	2	31.769	22.692	2.692	3.111	1	1	2.5	3.923	3.077	1	41	31	5	5	1	1	4	5	5	1
94	1	1397835	1398095	260	1	2.75	2	1	18.375	1	1.833	14.25	20.5	4.25	2.125	3	4	1	21	1	2	18	25	6	3
95	1	1404003	1404409	406	1	4.75	2.667	18.167	8.25	3.364	1	17.25	14.917	14.25	6.583	10	3	20	12	5	1	19	19	16	9
96	1	1405197	1407276	2079	6	9.462	10.387	35.139	15.523	1.926	1.279	13.861	7.969	118.323	118.585	22	36	91	40	4	2	29	21	234	271
97	1	1407554	1411399	3845	6	3.931	5.258	11.15	3.785	5.533	3.423	13.733	9.908	17.992	20.619	23	25	60	12	14	10	35	22	122	140
98	1	1436302	1437051	749	2	2	3	6.087	2.609	1.864	3.5	25.652	43.609	2.652	2.944	3	5	11	5	4	7	40	65	4	5
99	1	1462819	1463613	794	3	15.708	12.25	6.042	6.917	1	1.118	29.875	24.375	2.958	2.333	23	17	9	12	1	2	36	35	5	4
100	1	1463815	1464324	509	2	43.188	34.938	1.75	1.692	1.462	0	5.25	4.562	2.25	1.857	69	54	3	4	2	0	8	7	3	3
101	1	1476085	1476567	482	1	2.692	4.067	5.133	24	1.4	1.091	5.8	6.467	2.182	1.8	5	7	8	30	2	2	10	12	4	3
102	1	1480600	1480944	344	2	49.455	40.545	11	5.273	2	1	1.2	8.364	1.9	1	67	55	17	7	2	1	2	14	4	1
103	1	1482917	1483242	325	1	5.9	2.8	5	20.5	1.3	1.444	2.222	2.9	1	1	7	4	7	25	2	2	3	4	1	1
104	1	1483502	1483721	219	1	4	1	3.714	16.571	1	0	1	3	1.5	1	4	1	5	20	1	0	1	4	2	1
105	1	1489262	1489470	208	1	5	2.75	5.333	26	1	1	4.333	6	3.667	2.167	6	4	7	29	1	1	5	8	4	3
106	1	1493813	1497846	4033	11	9.31	8.23	43.318	18.032	1.613	1.453	24.873	7.222	83.738	94.548	35	29	137	52	4	3	54	18	316	332
107	1	1504471	1504736	265	1	5.333	2.222	12.889	2.444	1	1	28.889	14.667	1	1	6	4	15	3	1	1	33	18	1	1
108	1	1504972	1505732	760	2	5.083	5	22.333	3.417	2.9	1	27.917	13.917	4.733	1.067	10	9	28	7	5	1	36	20	9	2
109	1	1507077	1507424	347	1	4.455	4.818	2.727	2.111	1.909	2.364	29.546	14.364	1.444	1	6	6	4	3	3	5	34	18	2	1
110	1	1521248	1521539	291	2	6.1	2.8	5	4.3	1.5	2.6	30.3	29.4	4.8	2.4	8	4	7	6	2	3	40	34	7	3
111	1	1522756	1523104	348	1	4.182	2.556	8.455	1	0	2	34	15.182	2.8	2.273	5	3	14	1	0	3	43	20	4	4
112	1	1525400	1535999	10599	3	2.724	2.14	1.551	1.677	5.882	6.309	3.752	3.104	1.423	1.268	12	5	4	4	18	16	19	13	3	2
113	1	1553613	1554343	730	3	6.522	3.609	12	13.261	1	0	31	23	1.818	1.905	9	7	17	20	1	0	40	30	3	3
114	1	1569737	1569947	210	1	4.167	5	11.5	7	1	1	32.833	23.333	1.667	2.5	5	7	13	8	1	1	36	25	2	3
115	1	1571376	1571746	370	2	19.833	27.083	6.583	8.833	1	1	26.083	40.083	2.417	2.1	28	33	9	13	1	1	32	47	3	3
116	1	1584173	1586150	1977	3	4.984	3.638	10.355	16.806	0	1	37.645	20.113	2.946	2.245	24	11	22	34	0	1	58	33	7	6
117	1	1590339	1592347	2008	3	5.763	6.852	23.968	10.806	1.1	1.448	16.177	6.774	76.032	87.242	11	15	112	22	2	2	31	14	216	249
118	1	1607079	1607303	224	1	4.857	2.667	18.857	11.429	1.143	1.75	28	21.714	3	2.167	8	5	24	12	2	2	32	23	4	3
119	1	1618726	1620029	1303	3	4.211	3.128	9.225	9.825	1.44	1.267	42.45	34.825	3.789	5.424	7	8	19	22	3	2	70	50	6	14
120	1	1625706	1627802	2096	4	8.738	8.292	14.677	13.053	3.629	1.818	15.015	6.923	134.846	131.892	16	15	35	38	11	5	29	14	287	299
121	1	1644917	1648114	3197	9	10.96	8.06	44.18	11.53	1.547	1.273	32.42	22.54	7.121	4.753	30	21	112	42	4	2	67	46	15	12
122	1	1654217	1654696	479	4	36.333	30.067	16.467	1.778	1	1	6.133	9.667	15.4	8.154	51	47	32	2	1	1	12	15	31	15
123	1	1655800	1661764	5964	4	9.54	9.408	2.098	2.042	8.962	7.738	5.341	5.131	1.703	2.076	92	91	6	6	19	16	24	19	4	7
124	1	1668394	1669260	866	1	5.407	6.259	10.111	5.481	2.667	1	34.111	16.593	2.24	4.815	10	10	16	10	6	1	39	21	4	9
125	1	1678400	1702599	24199	3	2.029	2.211	1.418	1.554	5.822	7.373	1.582	2.305	1.652	1.484	7	8	4	5	17	24	5	10	5	6
126	1	1703400	1705999	2599	1	1.548	2.692	1.522	1.188	4.593	5.852	1.444	2.152	1.925	3.212	3	7	2	2	9	12	4	3	4	8
127	1	1707000	1727199	20199	4	2.672	4.14	1.612	1.938	6.055	8.472	1.581	2.264	1.503	1.482	11	24	4	7	21	23	5	8	4	5
128	1	1728200	1739799	11599	3	2.432	3.249	1.435	1.767	18.02	11.784	3.446	4.11	2.222	6.265	13	13	4	5	72	42	24	18	8	36
129	1	1740600	1764599	23999	4	2.116	2.46	1.615	1.979	10.3	8.929	1.775	3.008	1.395	1.954	7	11	5	6	61	49	6	19	5	22
130	1	1765800	1865999	100199	17	2.254	2.805	1.519	1.794	19.858	13.957	4.049	5.31	1.944	4.106	10	20	6	8	172	110	33	48	19	34
131	1	1869000	1902199	33199	7	1.999	1.931	1.329	1.513	5.49	6.515	1.601	1.874	1.265	1.226	7	7	4	6	21	23	6	9	4	3
132	1	1905400	1915399	9999	2	1.914	2.601	1.521	1.64	5.162	7.035	1.697	1.534	1.301	1.465	6	7	4	5	14	17	6	4	3	4
133	1	1919600	1935399	15799	4	7.123	7.824	1.496	1.838	7.331	7.361	2.006	2.988	1.284	1.171	107	99	4	5	19	24	12	20	4	2
134	1	1937200	1951799	14599	3	2.142	2.35	1.302	1.601	6.721	7.868	2.059	4.025	1.591	1.452	7	10	5	5	17	19	9	24	4	5
135	1	1952400	1960599	8199	3	2.047	1.747	1.486	1.75	5.145	6.055	1.471	1.417	1.12	1.547	5	6	3	6	16	17	5	4	2	5
136	1	1963400	1992599	29199	4	1.924	2.019	1.262	1.587	6.746	6.805	1.596	2.002	1.276	1.618	7	7	3	4	19	19	5	8	4	6
137	1	2002400	2029799	27399	7	6.214	6.985	1.621	1.529	6.412	5.911	1.798	2.526	1.511	1.497	135	122	5	6	24	18	13	15	4	6
138	1	2031000	2052199	21199	3	2.385	2.325	1.594	1.447	7.699	7.369	2.912	3.225	1.676	2.23	9	8	5	3	26	22	26	14	5	13
139	1	2054000	2062999	8999	4	2.163	1.874	1.378	1.581	6.146	5.848	1.288	1.627	1.094	1.063	7	6	4	5	16	19	4	4	2	2
140	1	2066253	2068665	2412	8	10.342	10.764	42.213	18.187	1.6	1.321	4.569	3.258	94.373	88.64	41	48	113	57	4	4	10	7	209	255
141	1	2069077	2069268	191	1	6.5	0	3.667	6.667	0	0	13.5	4.333	17.667	7.167	8	0	7	7	0	0	15	5	19	12
142	1	2072214	2072460	246	1	3.429	4	4	18.25	1	0	4.875	7	2.429	1.8	5	5	6	20	1	0	6	9	3	2
143	1	2107191	2109408	2217	5	8.269	7.469	37.1	12.217	1.896	1.697	7.828	4.761	115.914	106.871	28	18	111	28	4	3	20	10	217	230
144	1	2173476	2173790	314	2	38.778	43.111	1	0	0	1.5	3.444	2.889	1	1	50	57	1	0	0	2	6	4	1	1
145	1	2203477	2206807	3330	6	9.76	9.539	87.02	23.49	1.623	1.864	12.615	7.282	125.077	123.404	26	25	260	83	4	6	27	23	272	298
146	1	2207102	2207363	261	1	4.111	2.333	7.222	11.333	1	0	10.667	9	11.222	21.556	6	3	9	15	1	0	16	11	13	24
147	1	2211303	2211505	202	1	2.167	3.5	6.833	22.833	3.167	0	3.333	4.667	1.5	1	3	6	9	25	4	0	4	6	3	1
148	1	2216513	2217406	893	2	34.185	43.741	3.407	4.76	1.944	1.188	2.579	2.263	2	1.269	71	75	6	11	3	2	6	5	3	2
149	1	2227200	2232799	5599	2	2.554	3.147	2.1	2.174	6.063	9.023	1.556	1.532	1.667	1.306	6	7	5	7	18	23	5	4	5	2
150	1	2235800	2259399	23599	3	1.927	2.331	1.475	1.759	6.455	7.362	1.714	3.53	1.534	1.4	6	9	5	4	20	28	5	11	5	4
151	1	2274400	2282199	7799	1	3.192	3.833	1.47	2.189	4.139	7.438	1.425	1.615	1.556	1.5	10	17	3	6	10	18	3	6	4	4
152	1	2313000	2328799	15799	2	2.127	2.56	1.55	1.75	7.207	8.222	2.129	2.989	1.338	1.386	7	8	4	5	32	26	9	11	4	4
153	1	2345714	2345929	215	1	1.571	3.429	4.286	8.286	2.286	3.857	27.571	11.571	5.714	5.714	2	4	6	11	3	5	29	15	7	7
154	1	2353000	2366199	13199	9	3.481	3.865	2.728	2.298	19.148	12.568	8.197	7.173	12.987	24.638	17	13	14	7	113	59	50	52	106	176
155	1	2366636	2367020	384	2	27.5	35.583	1.091	1.833	1	1.667	1	2.182	1.778	1	37	52	2	2	1	2	1	3	3	1
156	1	2370000	2373999	3999	1	1.906	2.267	1.279	1.259	5.581	6.448	1.196	1.95	1.193	1.222	4	5	2	3	14	14	2	6	2	3
157	1	2376600	2379799	3199	1	1.681	1.474	1.387	1.952	4.92	4.261	1.884	1.429	2.013	2.018	4	3	3	5	10	9	4	3	5	6
158	1	2381381	2384397	3016	5	12.777	8.702	16.202	8.436	1.647	1.556	9.828	5.719	98.713	89.606	47	25	48	20	5	3	18	16	251	257
159	1	2412370	2413372	1002	2	31.129	51.677	2.241	6.903	1.316	1.154	2.6	2	1.64	1.545	72	105	5	13	2	2	4	2	3	3
160	1	2437131	2437424	293	1	1.5	2.778	5.889	27.222	1.222	1.571	4	5.444	1.8	0	2	4	8	32	2	3	5	7	2	0
161	1	2438078	2438273	195	1	2.5	1.571	2	15.143	1	1	1	0	1.571	0	4	4	2	17	1	1	1	0	2	0
162	1	2470800	2482999	12199	2	2.137	2.152	1.642	1.629	7.357	5.659	1.766	2.478	1.551	1.764	7	6	4	4	23	14	5	11	4	7
163	1	2483800	2489799	5999	2	2.423	2.839	1.738	1.66	5.815	5.591	1.803	2.87	2.186	1.704	5	8	3	4	14	14	5	10	5	5
164	1	2489931	2491341	1410	3	5.636	4.045	13.114	4.091	2.367	1.75	10.909	5.795	99.523	73.864	11	14	30	7	4	4	20	13	231	210
165	1	2497489	2497667	178	1	21.833	13.167	4.167	4.333	0	0	9.333	11.333	0	0	25	17	6	9	0	0	11	12	0	0
166	1	2511647	2512409	762	2	27.625	40	1.526	3.25	2	2	7.917	2.364	3.75	5.273	51	61	2	5	3	3	10	5	7	13
167	1	2576000	2587399	11399	1	2.495	2.399	1.713	2.004	4.599	6.253	1.617	2.8	1.392	1.603	10	7	5	7	12	15	5	17	4	5
168	1	2640600	2646999	6399	1	1.74	2.055	1.153	1.404	3.226	8.521	1.562	1.431	1.438	1.242	4	7	3	3	10	19	4	4	5	2
169	1	2650000	2662399	12399	2	1.62	1.653	1.427	1.631	4.294	5.884	1.377	2.165	1.087	1.096	6	5	4	4	18	20	5	7	2	2
170	1	2670000	2678399	8399	1	2.409	2.253	1.38	1.662	4.051	7.107	1.522	2.158	1.423	1.562	9	8	3	7	15	20	5	5	3	4
171	1	2707200	2721199	13999	1	2.069	2.341	1.583	1.755	3.983	6.368	1.259	1.604	1.421	1.183	8	9	5	5	19	21	3	6	3	3
172	1	2722000	2735199	13199	1	2.095	2.054	1.266	1.819	3.18	5.094	1.232	1.248	1.096	1.167	6	6	3	6	10	15	3	3	2	3
173	1	2735574	2735897	323	3	1.667	2.714	22.6	11.2	1.8	2.1	1.143	2	35.5	19.7	3	3	34	17	3	3	2	3	54	30
174	1	2736000	2745399	9399	1	2.045	1.964	1.39	1.296	3.429	5.608	1.913	2.142	1.259	1.705	5	5	4	4	11	17	5	8	3	6
175	1	2749000	2775599	26599	1	1.81	2.077	1.498	1.697	3.871	6.372	1.456	2.096	1.208	1.282	5	6	4	5	13	20	4	8	3	4
176	1	2776400	2788399	11999	1	2.633	3.231	1.387	2.18	4.941	8.188	1.5	2.739	1.541	1.37	7	14	3	6	16	26	3	12	7	4
177	1	2789200	2800199	10999	1	1.805	1.806	1.431	1.702	3.782	5.937	1.441	1.563	1.346	1.402	5	6	3	6	10	15	3	3	4	4
178	1	2840000	2884799	44799	5	2.041	2.227	1.51	1.877	5.249	6.855	2.716	3.671	1.34	1.471	7	8	5	6	25	21	21	23	4	5
179	1	2890200	2902399	12199	1	1.989	2.363	1.548	1.741	4.221	6.44	1.474	2.135	1.556	1.545	9	7	4	6	11	20	4	8	4	4
180	1	2903400	2915999	12599	7	3.519	5.569	1.431	1.795	10.294	9.57	3.789	5.996	2.911	7.66	12	32	5	5	62	25	23	38	15	36
181	1	2917200	2918035	835	7	12.88	40.12	2.5	3.111	38.24	14.28	19.318	14.12	27.76	70.36	23	87	3	6	71	23	37	26	50	128
182	1	2919097	2928199	9102	7	6.004	11.632	1.678	1.699	14.3	10.011	3.947	4.356	4.102	10.019	59	137	4	5	47	39	24	16	24	106
183	1	2951000	2955199	4199	1	2.214	1.925	1.7	1.378	4.31	5.305	1.879	2.699	1	1.176	5	5	4	3	12	15	4	7	1	2
184	1	2976000	2986599	10599	2	2.14	2.076	1.481	2.006	5.568	7.77	2.232	4.242	1.346	2.049	7	7	4	6	17	22	7	14	3	10
185	1	2987400	2997599	10199	1	2.246	2.338	1.431	1.627	5.13	6.693	2.936	4.791	1.544	2.083	6	7	4	4	11	17	11	20	3	13
186	1	3004800	3011199	6399	2	4.773	5.554	1.289	1.143	7.805	6.826	1.604	1.965	1.724	1.377	13	23	3	2	17	15	4	6	5	3
187	1	3011307	3011565	258	2	27.25	29.25	0	0	1.571	3.125	1.125	1.5	1	1.5	36	36	0	0	2	4	2	3	1	2
188	1	3014200	3024999	10799	2	2.472	2.072	1.299	1.811	6.292	7.314	1.844	2.362	1.617	1.907	9	7	3	5	18	28	7	12	5	7
189	1	3027800	3033599	5799	1	2.112	1.947	1.283	1.981	3.809	4.778	1.75	1.322	1.508	1.304	6	5	3	4	10	16	5	3	4	2
190	1	3037800	3042999	5199	2	2.503	2.415	1.68	1.394	6.844	7.16	1.894	3.073	1.377	1.167	7	6	6	3	14	19	4	9	3	2
191	1	3047972	3048325	353	1	5.545	10.273	3.636	3.545	1	1	18.818	15.636	16.091	22.364	8	14	5	5	1	1	25	17	20	26
192	1	3048595	3049772	1177	6	54.514	66.568	29.108	11.351	1.556	1	16.086	4.114	55	71.081	170	217	55	24	3	1	29	6	87	115
193	1	3049800	3052084	2284	5	8.085	7.243	50.084	34.986	2.139	1.217	4.123	2.467	127.732	116.972	20	21	164	112	4	2	10	8	287	296
194	1	3052214	3052660	446	3	5.714	1.5	7.071	14.357	1.5	0	14.429	4.5	17.429	16.571	7	2	10	17	2	0	17	8	23	19
195	1	3052780	3053150	370	1	4.4	2.3	8.091	17	0	0	16.454	8.273	9	10.454	6	3	11	19	0	0	18	10	13	13
196	1	3119964	3120487	523	2	4.824	7.118	6.588	8.588	1.833	1.188	20.471	15.706	6.294	17.765	7	10	9	13	2	2	32	19	8	22
197	1	3120689	3123309	2620	4	8.05	5.765	65.646	9.695	1.696	1.245	9.463	3.863	70.39	73.719	23	17	135	26	3	2	23	8	144	137
198	1	3128400	3135199	6799	2	2.125	1.905	1.468	1.717	6.927	6.575	1.408	1.527	1.398	1.826	6	5	3	4	18	20	3	4	3	5
199	1	3136000	3144799	8799	1	2.291	2.304	1.297	1.73	4.297	5.618	1.953	2.854	1.754	1.859	8	6	3	6	14	14	5	8	5	6
200	1	3148000	3153799	5799	1	2.316	2.236	1.872	1.651	4.438	5.604	2.137	3.394	1.213	1.566	6	6	4	3	10	11	8	8	3	5
201	1	3156400	3157799	1399	1	1.333	2.175	0	1.105	4.73	7.864	1.36	1.174	1.273	1.35	2	5	0	2	9	16	2	2	2	2
202	1	3174600	3180799	6199	1	2.57	2.618	1.695	1.867	4.223	5.716	1.466	2.544	1.149	1.481	10	9	5	5	13	16	3	8	3	3
203	1	3188157	3188970	813	2	47.577	46.5	1.105	1.957	2.609	1	6.346	8.615	6.045	8.077	102	98	2	3	6	1	9	13	11	20
204	1	3197506	3198554	1048	3	46.156	57.469	3.48	2.476	2.7	2.286	9.333	7.281	2.969	3.7	132	136	8	4	6	5	31	21	7	9
205	1	3215800	3218599	2799	1	1.819	2.57	1.245	2.154	4.241	7.523	1.412	1.536	1	1.12	4	6	2	5	10	17	3	3	1	2
206	1	3228939	3229624	685	2	58.714	64.571	1.75	1.65	3.048	3.368	3.571	5.571	1	2.857	115	132	2	3	5	7	5	10	1	6
207	1	3232800	3234999	2199	2	2.638	2.269	1.366	1.575	6.681	7.174	2	3.468	1.806	1.167	5	4	2	3	14	13	4	8	4	2
208	1	3244600	3248999	4399	1	1.771	1.926	1.559	1.602	4.015	6.963	1.793	2.649	1.214	1.567	4	4	4	4	13	15	6	8	3	4
209	1	3254800	3260799	5999	5	5.298	6.296	2.732	2.507	18.573	8.179	9.44	6.757	23.937	43.527	25	27	10	5	80	25	33	29	101	146
210	1	3312674	3312882	208	1	2.167	5.5	4	4.167	1	3.833	22.5	30.833	7.833	22.833	3	7	5	5	1	5	25	37	8	27
211	1	3353000	3362799	9799	1	2.119	2.066	1.315	2.532	3.32	5.451	1.44	2.843	1.336	1.461	7	7	4	11	11	12	4	16	3	4
212	1	3480421	3489199	8778	5	3.854	5.977	1.521	2.083	7.13	6.733	4.108	3.407	4.012	9.087	15	38	6	8	30	17	21	13	29	65
213	1	3633016	3633661	645	2	33.4	36.6	1	1	1.846	1.474	3.9	2.444	1	1.417	59	59	1	1	3	3	6	6	1	2
214	1	3633783	3635087	1304	2	29	38.781	1	2.13	2.515	3.073	1.667	4.1	1.167	1.951	65	97	1	4	5	6	3	7	2	5
215	1	3657171	3657489	318	1	9.5	12.6	2.8	2.7	3.7	4.9	7.8	11.1	17.8	33.3	12	16	4	3	7	11	10	15	24	41
216	1	3734878	3735120	242	1	9.625	22.625	2	3.375	5.25	6.875	1.714	8.375	0	9.375	11	27	4	5	7	10	2	11	0	12
217	1	3735396	3735964	568	2	24.706	40.588	2.417	3.286	1.588	1	2.438	2.824	2	2.667	43	60	4	4	3	1	5	5	3	5
218	1	3753309	3753991	682	2	27.318	45.636	1.235	2	1.909	3.895	1.714	1.75	4.211	3.273	55	70	2	3	4	8	2	3	7	5
219	1	3767611	3767960	349	1	21.273	36.909	1	1	2.571	3.273	2	1.545	1.286	0	29	47	1	1	4	5	2	2	2	0
220	1	3888000	3896999	8999	1	2.429	2.616	1.543	1.545	2.343	4.822	1.471	2.12	1.4	1.349	10	12	5	4	7	16	3	10	3	3
221	1	3925000	3929799	4799	1	1.594	2.123	1.373	1.606	1.86	3.88	1.091	1.133	1	1	4	5	3	5	6	8	2	2	1	1
222	1	4023781	4024085	304	2	33.444	39.556	1	1.5	3	1.5	1.444	6.222	1	1.778	46	51	1	3	4	2	2	8	1	3
223	1	4605180	4605654	474	2	22.933	29.8	0	1.917	1.786	0	7.333	2.286	3.375	0	39	38	0	3	3	0	10	5	4	0
224	1	4638199	4638803	604	1	2.611	2.053	29.316	8.105	1	1	20.053	11.632	2.056	3.667	5	3	47	14	1	1	29	21	4	6
225	1	4746160	4746520	360	2	29.818	42.545	1.333	1	1	2.182	1.75	3.273	1	1	40	59	2	1	1	3	2	5	1	1
226	1	4753000	4755799	2799	1	2.847	1.761	2.333	1.12	4.322	6.247	1.353	1.765	1.468	1.556	7	4	4	2	12	13	3	4	3	3
227	1	4777273	4777471	198	1	10.5	24.667	2	1	1	1	1	3.667	0	1	13	27	2	1	1	1	1	6	0	1
228	1	4816200	4822399	6199	1	1.77	2.047	1.465	1.621	3.32	5.576	1.652	1.326	1.614	1.408	6	5	4	4	11	13	5	3	3	3
229	1	4837600	4841399	3799	1	1.629	1.58	1.106	1.658	2.952	4.216	1.077	1.358	1.059	1.5	4	4	2	3	10	11	2	4	2	2
230	1	4890444	4890788	344	2	40	38.818	1	2.857	0	1.286	1	2.75	1	1.75	59	52	1	4	0	2	1	3	1	2
231	1	4904373	4904850	477	1	13.933	32.8	1	1.786	2.4	5.533	1.444	1.4	0	1.636	27	44	1	3	4	7	2	2	0	2
232	1	4989767	4990540	773	2	24.5	29	2.467	1.733	1.059	1.381	2.05	5.333	1.643	1.167	45	54	4	2	2	3	4	10	4	2
233	1	5053627	5054163	536	3	32.118	27.353	24.588	6.765	1.308	1	8.824	3.188	2.647	1	57	45	33	10	2	1	12	5	5	1
234	1	5089062	5089581	519	1	1.727	1	5.938	17.5	1.7	1.857	8.75	14.75	0	1	3	1	9	21	2	3	15	20	0	1
235	1	5090285	5090503	218	1	1.143	1.286	7.286	4.571	2	1.667	26.857	12.286	2.286	2.2	2	2	9	6	2	2	28	15	3	4
236	1	5090618	5090945	327	1	2	1.2	16.273	7.727	1	1	20.636	13.091	1	0	3	2	20	10	1	1	24	16	1	0
237	1	5203320	5204091	771	2	29.667	38.167	2.1	1.696	2	1	4.708	9.167	0	0	70	75	4	4	2	1	7	17	0	0
238	1	5299506	5299722	216	1	11.429	24.286	1.667	2.714	1	2	1.667	1.167	0	0	13	26	2	3	1	3	3	2	0	0
239	1	5300104	5300732	628	2	22.684	36.579	1.684	1	1.214	0	3.789	1.417	1	1	44	60	3	1	2	0	8	2	1	1
240	1	5443600	5453599	9999	5	2.242	3.336	1.622	2.275	17.02	10.333	8.329	6.983	4.345	21.675	10	16	4	10	95	45	63	36	21	147
241	1	5469133	5469557	424	2	24.923	32.385	1	1	3.077	6.462	1	1.167	1	1	36	41	1	1	5	10	1	2	1	1
242	1	5552220	5552597	377	2	28.25	43.917	1.714	1.571	1	1	0	1.3	0	0	39	63	3	2	1	1	0	2	0	0
243	1	5970391	5970993	602	2	22	40.158	1.75	0	2.579	2.211	2.9	1.2	1.133	4.1	40	64	2	0	4	5	4	2	2	6
244	1	6007889	6008461	572	2	41.778	58.333	1	0	1.867	1	2.125	1.111	1.846	1.25	90	99	1	0	5	1	3	2	3	2
245	1	6018000	6023199	5199	1	2.164	1.93	1.312	1.361	3.652	5.669	1.224	1.324	1.426	1.355	6	5	3	3	10	15	3	3	3	2
246	1	6024959	6025376	417	2	26.571	24	1	0	3.462	2.083	1	1	1	0	37	34	1	0	5	3	1	1	1	0
247	1	6108200	6114599	6399	2	2.037	2.473	1.247	1.518	4.371	4.62	1.79	2.707	1.361	1.206	6	8	2	3	10	11	5	8	3	2
248	1	6124088	6124679	591	2	37.789	33.579	1.75	1.556	1.667	1.583	1.571	1.583	1.75	1.75	71	54	2	2	2	3	3	3	2	2
249	1	6151907	6152124	217	1	2.2	1	23	5.333	1	1.5	13	6.333	2.833	2	3	1	26	7	1	2	15	9	5	2
250	1	6156519	6156976	457	1	3.429	3.357	9.5	26.357	1	1	5.214	6.571	2.5	1	5	6	13	33	1	1	8	8	4	1
251	1	6157637	6158094	457	1	3.929	1.929	9.071	23.714	1	2.231	9.786	7.714	1	1.692	6	3	12	31	1	4	15	10	1	3
252	1	6161186	6161514	328	1	3.125	2.6	11.6	21.9	1.667	1.333	8.9	21.1	3.444	3.7	4	4	14	28	2	2	11	25	5	5
253	1	6163478	6164140	662	1	3.45	3.857	8.476	27.191	1.5	1.095	13.048	19.381	1.154	2.857	7	8	11	42	3	2	19	23	3	3
254	1	6165778	6166375	597	1	4.158	2.556	21.737	15.158	1	1.125	20	16.21	1	2.632	6	4	28	21	1	2	27	26	1	4
255	1	6168059	6170866	2807	6	5.63	4.27	45.273	17.716	0	1	46.17	23.409	3.936	2.987	20	11	125	44	0	1	134	70	14	12
256	1	6170892	6171104	212	1	5.857	0	10.286	18.286	0	1	17.857	9.429	0	1.833	7	0	12	22	0	1	21	11	0	2
257	1	6171632	6172133	501	1	3.188	1.615	7.938	20.562	0	0	17.875	11.562	3.6	1	4	3	10	27	0	0	23	17	5	1
258	1	6172797	6174440	1643	3	2.93	2.432	12.942	29.327	1.885	1.591	27.269	23.962	2.275	2.5	7	6	17	40	3	3	65	69	7	6
259	1	6174668	6174860	192	1	3.5	1	15.833	16.667	1	0	46	26.5	4	3.167	6	1	17	20	1	0	53	31	5	5
260	1	6174982	6175462	480	2	4	2.133	12	15.067	1	1	25.8	20.467	2.6	2.2	7	4	15	23	1	1	30	25	4	4
261	1	6176150	6177832	1682	6	5.189	2.818	15.151	15.811	0	1	41.849	19.585	3.923	4.25	9	7	22	24	0	1	58	35	13	13
262	1	6178101	6179808	1707	4	3.386	2.49	23.018	14.518	2.1	1.167	47.167	16.167	4.509	7.611	7	7	37	23	3	2	74	32	9	16
263	1	6180266	6181006	740	1	2.043	1.923	11.478	14.435	1.375	0	30.261	12.304	1.421	1.6	4	4	16	19	2	0	39	17	2	3
264	1	6181530	6181978	448	2	2.214	2.846	4.214	19.214	1.308	1.5	15.857	21.786	3.889	2.5	5	5	7	27	2	2	24	31	5	4
265	1	6182068	6182269	201	1	3.167	2.5	7.333	18.167	1	0	10.5	15.333	1	0	5	3	12	20	1	0	12	20	1	0
266	1	6189210	6189483	273	1	3.889	1.556	7.444	17.333	1	1	15.222	11.667	1.667	5.556	6	2	9	20	1	1	22	19	2	10
267	1	6190094	6190857	763	3	3.458	3.043	18.958	22.208	1.857	1.4	31	18.917	3.375	10.792	5	5	28	28	2	2	40	29	6	17
268	1	6190994	6193346	2352	7	6.682	3.468	26.784	11.419	1.474	1.167	39.608	16.932	5.236	13.324	21	12	43	30	2	2	88	41	13	40
269	1	6193512	6193757	245	2	2.429	1.571	17	6.571	0	1.5	31.571	12.429	2.857	18.143	3	2	19	10	0	2	35	15	4	20
270	1	6193830	6194788	958	1	3.167	1.542	11.3	12.567	0	1	32	11.6	2.8	9.7	5	3	16	21	0	1	38	18	4	16
271	1	6194996	6195301	305	2	3	4.7	11.9	22.3	0	1	42.7	20	5.1	11.1	5	7	15	30	0	1	53	28	7	15
272	1	6195372	6197760	2388	11	2.619	3.062	13.173	14.693	1.605	1.826	38.253	8.689	13.707	23.827	7	7	22	30	3	3	59	18	35	37
273	1	6198141	6200152	2011	4	7.952	6.672	72.444	21.921	1.531	1.217	6.772	2.241	114.317	101.937	19	21	155	51	4	2	19	5	243	204
274	1	6200960	6203073	2113	7	8.764	6.312	12.134	9.821	1.872	1.75	19.452	5.459	64.821	79.621	21	14	28	39	4	3	37	17	153	166
275	1	6204709	6204933	224	1	4.143	4.286	2.429	4.429	2.286	1	19	31.286	5	7.429	6	8	3	6	3	1	22	34	6	8
276	1	6245497	6246012	515	1	3.875	1.812	20.25	8	1	1.4	14.75	10.938	2.812	1	11	3	26	12	1	2	20	17	4	1
277	1	6248821	6249051	230	1	2	1.571	2.429	2.714	0	1	32.286	13.429	1.714	1.143	2	2	4	4	0	1	38	16	2	2
278	1	6273630	6273883	253	1	3.625	1.333	7.25	4.125	1	1	27.375	14.5	2	7.375	5	2	9	5	1	1	31	17	2	10
279	1	6274883	6276495	1612	3	3.6	2.917	5.96	5.612	1.524	1.647	33.48	30.24	2.102	2.421	8	8	12	11	3	3	45	49	5	5
280	1	6288393	6288682	289	3	3.444	4.556	20.889	15.222	1.625	1	29.667	9.111	5	2.111	4	6	26	18	2	1	35	11	6	3
281	1	6288922	6291701	2779	4	2.817	2.818	35.081	10.034	1.25	2	19.816	8.276	5.299	3.235	7	7	69	19	2	2	50	26	13	8
282	1	6305030	6305272	242	1	8.429	2.143	15.714	5.714	0	0	33.571	12	1	3.429	13	3	19	7	0	0	36	14	1	5
283	1	6328575	6328849	274	1	4.333	1.167	4.444	4.889	1.167	0	35.778	21.889	3.778	0	5	2	6	6	2	0	39	27	6	0
284	1	6329087	6329907	820	2	2.538	1.533	13.154	2.96	1	0	25.115	8.038	1	1	4	3	17	5	1	0	33	13	1	1
285	1	6329985	6330780	795	1	1.833	1.789	26.167	2.917	1	1	14	10.454	3.211	1.294	3	4	37	5	1	1	25	17	5	2
286	1	6342767	6344924	2157	3	3.905	2.325	19.687	6.552	1.333	1.312	26.91	9.657	2.875	3.111	8	5	38	16	3	2	52	21	6	7
287	1	6346162	6346712	550	2	2.588	1.562	14.059	3.312	1.4	1	21.353	7.353	1	0	4	3	20	8	2	1	27	9	1	0
288	1	6346888	6347329	441	1	4.571	2.929	17.429	4.429	1	0	18.714	12.714	1.556	1	7	4	19	8	1	0	25	22	2	1
289	1	6347489	6349431	1942	4	4.367	2.75	23.917	6.103	1	1.45	29.167	17.15	1.926	1.474	7	5	40	14	1	4	42	31	4	3
290	1	6349824	6350376	552	2	5.778	2.222	17.778	5.556	2	1	22.167	16.167	2	1	8	3	25	7	2	1	28	22	3	1
291	1	6350461	6351070	609	2	3.235	2.789	32.105	8	2.333	0	27.474	13.632	1.182	1	5	4	47	12	3	0	37	25	2	1
292	1	6356362	6357465	1103	4	2.765	2.704	29.794	12.794	1	1.75	33	18.823	1.947	2.24	5	5	39	22	1	2	54	34	3	5
293	1	6357667	6358273	606	3	2.444	2.333	21.474	16.579	1	1.067	24.737	14	1	1.75	5	4	25	24	1	2	36	21	1	2
294	1	6358434	6358697	263	1	3.125	1	11.125	8.125	0	1	24.25	15.375	1.625	1	4	1	15	9	0	1	26	18	2	1
295	1	6367370	6367571	201	1	1.667	3	5.667	2.667	1.2	0	37.5	19.333	3.167	3	3	4	9	4	2	0	43	28	5	4
296	1	6378830	6379061	231	1	31.857	15.143	2.429	1	1	0	5	4.714	1.75	1	41	18	4	1	1	0	8	6	2	1
297	1	6432000	6438599	6599	2	2.313	2.483	1.576	1.99	5.076	4.981	2.142	2.083	1.508	1.127	6	9	4	5	18	11	6	8	4	2
298	1	6442600	6449799	7199	2	2.625	2.858	1.214	1.693	5.891	5.856	1.746	2.522	1.415	1.467	6	8	3	5	13	18	6	8	4	3
299	1	6460645	6461007	362	2	30.909	29.454	1	1.818	1	1.833	4.182	2.182	2.636	3.444	43	36	1	3	1	2	7	5	5	8
300	1	6474349	6477297	2948	4	6.449	6.073	38.337	13.033	1.75	1.6	10.12	2.603	90.25	76.707	15	15	91	33	4	3	21	9	198	201
301	1	6515486	6519133	3647	4	4.886	3.676	36.193	7.272	1.3	1.167	13.886	4.465	84.035	67.114	16	11	127	23	2	2	28	11	252	208
302	1	6519343	6519621	278	1	4.778	0	9	5.111	1	1	18	8.556	21.889	14.889	7	0	12	6	1	1	22	10	26	20
303	1	6519826	6521553	1727	3	7.63	5.556	40.792	10.685	1.667	1.68	11.471	3.875	105.037	80.944	20	11	100	20	3	3	22	11	192	158
304	1	6521667	6522349	682	3	3.905	3.143	12.191	3	0	1	15.571	7.905	45.667	29.524	8	5	19	6	0	1	19	14	69	42
305	1	6522601	6522875	274	1	3.625	3.625	4	3.625	0	1	13.125	13.5	19.375	14.75	4	4	5	6	0	1	17	15	24	17
306	1	6536400	6537999	1599	5	11.204	13.118	3	3.75	12.78	7.658	7.438	5.787	15.125	22.489	42	35	5	10	26	14	15	17	46	67
307	1	6544760	6546353	1593	5	4.222	3.761	19.9	6.102	1.805	1.355	8.204	7.51	68.6	68.38	8	8	53	21	3	3	18	17	231	215
308	1	6547189	6548110	921	3	3.679	3.333	11.862	7.69	1.286	1	9.621	2.72	84.793	59.207	7	7	27	16	2	1	18	5	173	115
309	1	6548337	6548542	205	2	2.5	1	4.333	4.167	1.5	0	16.5	6.833	20	22.333	3	1	5	5	2	0	18	7	22	26
310	1	6643172	6644074	902	5	35.929	44.143	32.107	9.667	2.286	2.167	5.889	4	117.964	99.393	93	95	83	28	4	3	15	6	238	232
311	1	6657600	6663199	5599	1	2.456	2.183	1.917	1.522	3.994	6.954	1.62	1.853	1.377	1.235	7	6	5	3	11	16	4	5	3	3
312	1	6764010	6764352	342	2	29.273	42.455	0	0	2.364	1.333	0	1.364	1	1	44	57	0	0	4	2	0	3	1	1
313	1	6811130	6811321	191	1	8.833	21.667	2	1	2.667	1.667	1	1.833	1.5	0	12	24	3	1	4	2	1	3	2	0
314	1	6818400	6823399	4999	2	3.98	4.123	1.429	1.739	5.161	6.596	2.324	3.083	2.077	2.111	17	21	3	4	13	16	10	17	6	9
315	1	6823703	6825127	1424	2	39.733	45.022	1.528	1.821	1.69	1.895	5.089	4.5	1.5	7.822	76	94	3	4	4	4	9	10	3	13
316	1	6825800	6833799	7999	1	3.042	2.928	1.56	1.604	3.951	5.275	1.819	4.235	1.354	1.561	10	9	4	5	10	15	9	14	3	5
317	1	6840200	6841799	1599	1	2.583	2.189	1.361	1.526	4.756	7.32	1.222	1.211	1.826	1.667	5	5	3	3	16	14	2	2	4	3
318	1	6897800	6901599	3799	1	1.772	1.888	1.844	1.47	3	4.872	1.694	2.078	1.25	2.531	5	5	4	3	9	9	3	5	2	6
319	1	6970953	6971229	276	1	2.571	2	12.75	2.875	4.25	7.875	22.125	10.625	12.25	27.5	3	4	17	4	6	9	27	16	17	33
320	1	7262000	7263599	1599	1	2.658	3.149	1.273	1.846	6.24	7.28	1.805	1.556	1.5	1	6	6	2	5	14	15	4	3	2	1
321	1	7264481	7264808	327	1	16.3	26.1	0	1	1.833	1	1	2.4	1.1	1	20	32	0	1	3	1	1	4	2	1
322	1	7265750	7265957	207	1	23.286	26.571	1	0	1	1	3.571	1.667	1	0	28	32	1	0	1	1	6	3	1	0
323	1	7457830	7458411	581	1	7.444	23.056	1.8	1	2.667	1.471	1.3	1.692	1.333	1	13	30	2	1	3	2	2	3	2	1
324	1	7585993	7586273	280	2	29.333	31.222	2.571	1	1	0	0	2	0	1	37	40	3	1	1	0	0	3	0	1
325	1	7616200	7619199	2999	1	2.692	2.366	1	1.28	4.602	4.923	1.352	2.927	1	1	8	8	1	2	11	10	3	11	1	1
326	1	7755186	7755444	258	1	1	2	16.75	8.75	0	0	15.25	3.75	1	0	1	2	20	11	0	0	22	5	1	0
327	1	7846764	7846982	218	1	1.857	2.571	1.8	4.143	1	1.5	30.857	21	0	1	2	3	3	5	1	2	33	25	0	1
328	1	7919494	7919825	331	2	61.9	45.3	1.167	0	0	0	2.5	3.3	0	2.111	84	65	2	0	0	0	4	5	0	3
329	1	7921106	7922040	934	1	2.64	3.2	19.448	5.759	2	1	15.414	7.414	1.75	1.25	6	7	26	10	2	1	21	12	4	2
330	1	8081994	8082350	356	1	2.636	1	7.455	5.636	2.091	1	28	9.636	2.5	1	4	1	9	9	3	1	33	13	4	1
331	1	8083236	8083455	219	1	4	1.6	4.833	16.5	1	0	21.333	32.333	0	0	5	2	6	19	1	0	24	34	0	0
332	1	8089645	8089841	196	2	26.667	27.833	1	1	0	0	2.833	1.25	1.333	0	29	32	1	1	0	0	5	2	2	0
333	1	8163145	8164127	982	1	6.633	3.433	54.867	7.333	1	0	12.3	7.567	3.483	1.552	11	6	100	11	1	0	20	15	7	3
334	1	8164249	8164868	619	1	1.733	1.765	21.15	7.45	1.4	1	16.75	6.4	3.65	1.211	4	4	27	12	2	1	22	9	8	2
335	1	8268026	8268944	918	1	3.621	1.536	6.64	5.962	1	1	27.621	12.828	1	1.455	7	4	11	16	1	1	38	18	1	2
336	1	8269034	8269743	709	2	3.286	2.733	14.682	5.545	1.556	1	37.727	17.864	2.333	3.5	5	5	25	11	2	1	47	26	4	5
337	1	8269748	8270208	460	2	1.417	2.286	13.8	5.933	0	1.4	24.333	12.867	1.25	1.846	2	4	17	9	0	2	29	15	2	4
338	1	8809920	8813972	4052	14	14.874	24.693	21.274	12.041	7.064	2.604	10.74	8.11	60.071	88.063	52	72	68	29	21	8	27	22	179	264
339	1	8889400	8892799	3399	1	1.859	1.965	1.425	1.569	4.301	5.09	1.548	1.646	1.217	1.118	4	6	3	3	11	16	3	5	2	2
340	1	8949997	8950288	291	2	25.889	23.333	1.889	1	0	0	2.667	1.667	1	0	33	28	3	1	0	0	4	2	1	0
341	1	8950452	8950916	464	2	43.067	37.2	1.867	2.286	1.308	1	2.2	1	2.154	1.909	74	61	4	3	2	1	3	1	4	3
342	1	8953687	8957644	3957	9	14.582	19.129	22.411	8.935	7.689	2.902	16.089	5.917	100.911	115.323	46	66	66	23	19	7	35	17	266	314
343	1	8978411	8978638	227	1	2.857	3.429	6.857	7.286	3.857	1.429	20.286	29.714	3.429	4.714	3	6	9	8	5	2	22	35	4	7
344	1	8982489	8982807	318	2	23.7	26.4	1	0	0	1	4.143	3.8	0	0	29	34	1	0	0	1	7	5	0	0
345	1	8994800	9015799	20999	2	1.734	1.67	1.187	1.395	4.946	5.564	2.057	2.36	1.359	1.742	6	4	3	5	18	17	12	8	4	6
346	1	9033200	9043999	10799	3	1.904	1.736	1.575	1.757	4.771	6	1.523	2.532	1.208	1.667	7	4	5	5	14	19	5	10	3	4
347	1	9053200	9059199	5999	1	1.812	1.688	1.78	1.436	4.189	5.144	1.167	1.219	1.07	1	4	5	4	3	13	10	2	2	2	1
348	1	9069789	9069989	200	1	24.571	29	0	1.857	1.857	2.571	1.714	1.857	0	1	29	35	0	3	3	3	2	3	0	1
349	1	9086618	9086975	357	2	36.909	32.091	1	1	1	1	2.273	1.667	1.333	1	53	44	1	1	1	1	3	2	2	1
350	1	9087057	9087250	193	1	9.667	19.5	0	2.667	1	2.5	1.833	2.4	1	0	12	21	0	3	1	5	3	3	1	0
351	1	9087345	9087567	222	1	13.429	26.286	1.714	2	3.429	6	2.857	4.714	3.143	1.429	16	28	2	2	4	7	4	7	4	2
352	1	9088285	9088655	370	2	31.833	44.833	1.714	1.75	1.5	3.167	1.273	5.727	0	1.333	46	59	2	4	2	4	2	9	0	2
353	1	9114000	9116999	2999	1	1.951	2.848	1.2	1.707	4.033	5.989	1.672	1.261	1.686	1.05	5	11	2	5	10	16	4	2	4	2
354	1	9159800	9165999	6199	1	1.676	2.254	1.635	1.725	4.101	5.168	1.296	1.494	1.225	1.547	5	5	4	5	13	12	3	5	2	4
355	1	9241000	9244599	3599	4	2.698	3.78	2.481	3	7.453	6.458	6.05	4.889	24.128	39.313	10	13	9	11	33	26	23	16	123	225
356	1	9429433	9431013	1580	3	4.32	2.239	23.64	8.56	1.56	1.065	25.68	15.76	3.158	3.265	9	5	36	14	3	2	43	30	6	7
357	1	9605933	9606115	182	1	5	7	14.667	11.167	1.4	1	26.5	19.5	22.333	16	7	9	16	12	2	1	29	22	25	18
358	1	9606299	9609446	3147	8	20.586	34.071	63.626	28.909	2.472	1.791	8.222	4.875	123.01	120.859	51	134	152	79	6	4	30	23	274	306
359	1	9609590	9610697	1107	6	3.829	4.086	9.343	11.6	1	1	22.886	6.886	13.971	24.943	7	6	16	21	1	1	33	11	21	40
360	1	9611194	9611681	487	1	2.312	1.25	7.062	16.875	1	1.75	38.5	20.875	10.938	14.938	5	2	10	24	1	2	50	31	17	20
361	1	9614008	9614246	238	1	3.25	1	4.875	22.125	1.5	1	7.75	8.75	1	2.875	4	1	6	25	2	1	11	10	1	5
362	1	9615291	9615549	258	1	1	1.5	4.625	15.375	0	0	9.875	7	1	1.5	1	2	7	17	0	0	13	8	1	3
363	1	9616781	9619114	2333	5	3.094	2.203	35.493	13.63	1	1.105	26.863	8.986	4.23	3.273	9	4	74	28	1	2	49	24	10	8
364	1	9638204	9638428	224	1	5.429	4	17	14.857	1	0	25.714	20.286	1.5	2.571	7	5	20	21	1	0	33	27	2	4
365	1	9639183	9643295	4112	6	5.177	2.856	45.898	10.381	1.203	1.189	37.984	16.75	3	2.63	13	9	67	26	2	2	66	47	8	6
366	1	9645334	9645627	293	1	3.222	2.889	10.333	7.333	1.5	1	30.889	17	2.111	2.167	6	5	13	9	2	1	35	23	3	3
367	1	9652270	9655502	3232	6	3.17	2.065	29.891	12.436	1.4	1.312	25.317	11.05	1.964	2	8	6	76	26	3	2	56	31	6	6
368	1	9657226	9657742	516	1	3.812	2.467	7.25	4.267	0	2.267	27.812	15.75	1.933	1.6	6	4	10	8	0	4	34	24	3	2
369	1	9662360	9663111	751	3	4.042	3.533	14.833	22.25	1	0	39.5	24.5	1.062	1	7	5	22	41	1	0	50	33	2	1
370	1	9663322	9666179	2857	7	5.256	2.575	36.433	12.589	1	1	25.922	13.811	2.47	2.05	22	10	67	22	1	1	44	26	7	4
371	1	9668882	9669242	360	2	4.111	2	13.182	20	1	1.667	29.546	20	1	0	7	3	18	23	1	2	35	27	1	0
372	1	9669711	9669910	199	1	2.5	2	10.833	9.667	1.5	1.667	29.167	15.833	1.667	1	3	2	15	13	2	2	32	17	2	1
373	1	9670183	9670883	700	3	2.176	1.7	7.682	15.546	1	0	29.954	13.273	3.286	1.235	3	2	10	18	1	0	37	18	8	2
374	1	9682346	9684831	2485	5	5.961	3.234	30.429	12.26	1.591	2.121	33.299	16.909	2.703	2.431	15	7	46	21	3	6	47	37	7	6
375	1	9689206	9692003	2797	6	3.158	2.907	27.636	17.204	1	1	21.909	10.489	2.164	1.562	7	6	53	40	1	1	43	22	6	3
376	1	9693483	9694322	839	3	3.577	2.038	12.192	19.269	1.091	2.083	36.885	40.846	1.381	2.235	7	4	18	30	2	3	45	52	2	3
377	1	9694684	9694975	291	1	2.222	2.333	10.222	9.556	0	0	28.333	21.778	1.222	2.111	3	3	15	13	0	0	30	28	2	3
378	1	9695119	9697029	1910	5	4.017	2.661	17.6	12.567	1.625	1.4	36.35	16.45	2.327	2.38	9	6	29	22	4	3	56	31	8	5
379	1	9698496	9699405	909	2	2.828	5.345	16.965	23.724	2.333	1	13.828	23.621	2.333	1.368	4	12	22	32	5	1	26	34	4	2
380	1	9699782	9702566	2784	4	2.96	2.973	27.379	12.241	1.342	1.361	20.942	15.517	2.204	1.797	7	7	42	21	2	2	43	33	4	5
381	1	9718278	9719241	963	3	6.233	3.96	35.4	16.033	1.312	1	26.8	12.8	1.714	1.5	11	10	59	34	2	1	41	23	3	3
382	1	9719357	9720203	846	2	3.407	2.923	25.593	12.074	1.167	1.176	27.963	16.407	1.333	1.059	6	4	36	17	2	2	43	24	3	2
383	1	9745911	9746133	222	1	2.571	2.143	16.143	8.571	0	1	9	5.143	0	1.5	4	3	18	10	0	1	10	6	0	2
384	1	9746358	9746681	323	1	2	1.556	15.3	4.5	1.2	1	8.5	5.9	1.2	1.75	4	2	20	6	2	1	13	7	2	2
385	1	9746779	9747098	319	1	1.429	2.5	16.6	1.75	0	0	6	2.3	1.5	0	2	4	21	2	0	0	9	3	2	0
386	1	9747216	9748306	1090	1	3.483	2.773	22.618	7.265	1	0	13.941	6.033	1.5	0	7	5	36	10	1	0	20	11	3	0
387	1	9753346	9753598	252	1	6.714	1.714	7.571	16.429	2	0	32.571	13.143	0	1	8	2	16	20	2	0	36	16	0	1
388	1	9753864	9754116	252	1	4.25	2.375	5.25	5.25	2	0	28.625	14.75	1	3	6	3	7	8	2	0	34	19	1	5
389	1	9758483	9759773	1290	2	3.675	2	29.325	13.3	1.059	1.414	20.175	13	1.174	1	7	4	54	23	2	2	33	22	2	1
390	1	9769736	9770049	313	1	4.9	2.25	6.3	15.1	0	1	34.3	21.3	3.5	2.3	7	3	8	17	0	1	40	27	5	3
391	1	9781877	9782084	207	1	2.571	2.4	7	21.857	1	1.6	15.143	10.429	2.714	1.286	5	4	9	25	1	2	17	14	4	2
392	1	9782537	9783246	709	1	3.727	1.955	25.182	11.5	1.5	1	23.091	10.909	6.864	3.545	5	3	35	15	2	1	30	15	11	8
393	1	9806560	9806888	328	1	1	2.727	20.091	28.546	1	1.545	27.818	21.727	1.375	1	1	5	23	36	1	2	35	25	2	1
394	1	9806975	9807868	893	4	2.593	3.231	15.571	16.786	1	1.8	35.036	14.714	1.524	1.417	5	8	28	29	1	3	44	27	2	2
395	1	9815371	9815566	195	1	2	1.333	6.667	21.333	0	0	9.333	21.833	3	0	3	2	9	24	0	0	13	27	5	0
396	1	9816394	9816595	201	1	1.333	2.833	4.333	23.167	0	0	17.333	12	0	0	2	4	6	26	0	0	20	15	0	0
397	1	9875378	9876280	902	1	2.769	3.5	3.536	21.643	1	1	21.036	19.143	1.941	1.556	5	7	8	28	1	1	30	26	4	2
398	1	9877558	9878281	723	4	3.857	2.609	12.13	19.435	0	1.4	42.609	33.087	2.353	1.957	6	6	18	28	0	2	57	43	3	4
399	1	9881328	9881753	425	2	2	2.385	15.231	17.385	1	1	19.692	19.769	1	1	3	4	19	22	1	1	26	25	1	1
400	1	9885748	9886110	362	1	1	1.625	28.364	10.636	0	0	23.727	12.909	1.273	1	1	2	36	15	0	0	29	18	2	1
401	1	9896804	9897024	220	1	2.429	3.571	11.143	18.714	0	1	20.714	15.286	1.286	2.714	3	5	15	22	0	1	28	17	2	3
402	1	9912801	9913193	392	1	5	2.833	3	22.5	1.667	0	8.167	11.583	0	1.182	8	4	4	28	2	0	11	16	0	2
403	1	9913369	9914353	984	2	3.387	1.875	4.967	32.645	1.429	1	7.677	26.29	1.84	1	6	4	10	48	2	1	11	41	4	1
404	1	9914783	9915037	254	1	1.625	3.75	6.25	18.375	0	0	4.5	15	1.333	2.625	3	5	8	22	0	0	8	19	2	4
405	1	9918751	9918992	241	1	15.75	10.625	5.25	16.875	1.4	1	3	4.125	1.167	1	22	12	7	20	2	1	6	5	2	1
406	1	9919481	9920164	683	2	24.364	33.364	1.55	3.091	1.167	0	1.579	1.778	1	1	52	68	3	6	2	0	3	3	1	1
407	1	9931200	9936999	5799	1	2.584	2.416	1.346	1.604	5.317	3.956	1.72	2.25	1.325	1.327	8	8	3	5	17	10	6	6	3	3
408	1	9949806	9950088	282	1	27.889	10.889	1.143	2.429	1.857	1	10.111	6	1	1.286	37	14	2	4	3	1	14	7	1	2
409	1	9952000	9955999	3999	1	1.737	1.968	2.049	1.844	5.717	3.594	5.019	3.704	1.234	1.5	4	4	8	4	15	7	19	19	2	4
410	1	9966600	9970599	3999	1	1.716	1.407	1.362	1.617	6.208	3.872	2.52	2.156	1.207	1	5	4	3	3	12	9	5	6	2	1
411	1	9978200	9985399	7199	1	1.432	2.118	1.595	1.505	4.25	4.636	1.61	1.406	1.241	1.429	4	6	3	3	12	15	3	3	2	3
412	1	9992600	9999199	6599	1	1.717	1.81	1.542	1.333	4.405	5.485	1.716	2.037	1	1.633	4	4	4	3	14	18	4	6	1	3
413	1	10040044	10041023	979	2	25.133	43.6	2.667	6.2	2.267	1	6.25	8.4	2.696	2.6	34	63	6	11	4	1	11	17	5	5
414	1	10044717	10047436	2719	3	2.746	2	9.282	23.023	1.68	1.257	25.035	13.588	1.623	1.788	6	4	21	34	3	2	48	26	3	6
415	1	10067431	10068587	1156	3	5.8	4.242	59.972	8.861	1.312	1.296	4.828	2.303	80.667	63.333	12	7	137	15	2	2	12	5	199	146
416	1	10068933	10072269	3336	9	7.049	5.346	50.692	21.577	1.574	1.391	15.713	5.16	96.519	83.212	20	14	164	40	4	4	41	17	241	228
417	1	10072717	10073181	464	1	2.143	1.4	6.714	16.786	1	1	17.714	8.429	8.429	9.643	3	2	10	20	1	1	21	12	14	13
418	1	10092873	10095085	2212	4	14.203	10.362	21.565	5.612	1.585	1.15	21.783	9.825	3.333	2.979	71	52	48	13	4	2	49	25	8	8
419	1	10147738	10148021	283	1	4.167	3.111	10.333	4.889	1	0	25.778	15.556	1	2.25	6	5	13	8	1	0	28	18	1	4
420	1	10164502	10166060	1558	2	3.578	7.417	6.463	4.976	5.375	1.846	8.542	4.041	76.408	90.143	8	17	14	10	14	4	20	8	191	220
421	1	10166698	10167021	323	2	2.4	1	2.3	1	1	1.111	5.3	2	33.5	21.4	3	1	3	1	1	2	8	2	47	27
422	1	10167217	10173799	6582	3	2.234	1.84	1.555	1.664	5.438	3.505	3.011	2.758	4.907	3.719	8	5	5	5	13	8	13	10	29	27
423	1	10190174	10190656	482	1	13.375	30.312	1	2	4.625	3.562	6.188	4.625	1.222	1	28	45	1	3	10	6	10	6	2	1
424	1	10197920	10198610	690	2	59	58	1.667	2.188	1.083	2.056	4.773	6.455	4.955	5.864	122	104	3	4	2	3	9	10	7	10
425	1	10201279	10203530	2251	6	33.845	38.821	22.31	6.761	2.41	1.061	15.028	6.712	100.282	77.873	163	187	65	15	6	2	36	14	221	194
426	1	10203678	10203964	286	1	3.222	4.444	4.889	3.444	1	0	11.111	3.778	21.222	8.556	5	7	6	4	1	0	15	6	25	11
427	1	10225307	10225545	238	1	2	1.875	4.25	17.25	0	1	17.125	7.125	1	1	3	2	5	20	0	1	19	9	1	1
428	1	10233827	10234025	198	1	2.333	3.333	14.333	23.167	1	1	15.833	18.833	3.333	1	3	6	17	28	1	1	19	21	4	1
429	1	10237950	10238605	655	4	2.952	3.545	11.429	3.048	1.667	0	10.286	3.857	28.143	32.619	6	6	20	6	3	0	20	10	48	68
430	1	10240320	10241298	978	3	4.571	3.258	16.871	4.645	1.591	1.208	9.071	4.065	40.613	37.71	8	6	35	7	3	2	18	8	71	62
431	1	10246800	10257199	10399	2	1.862	1.743	1.352	1.674	5.201	5.456	1.575	2.136	1.289	1.26	5	5	3	4	20	14	7	11	4	3
432	1	10368376	10368651	275	1	13.333	32.556	1	1.5	2.778	5.444	2.143	2.444	0	2.778	17	41	1	2	5	8	4	4	0	4
433	1	10381208	10382032	824	2	22.538	37.192	1.217	1.167	2.708	1.682	2.05	3	0	0	52	73	2	2	5	2	4	5	0	0
434	1	10383200	10391399	8199	1	2.162	2.169	1.394	1.534	2.415	5.288	1.415	1.975	1.18	1.086	6	9	5	5	8	19	4	10	2	2
435	1	10414600	10419399	4799	1	2.417	3.132	1.225	1.944	2.993	5.827	1.511	1.129	1.448	1.273	6	11	2	5	9	13	4	2	2	2
436	1	10458782	10459306	524	2	18.235	32.824	1	1	1	1.6	1	1.692	1.273	0	31	48	1	1	1	3	1	3	2	0
437	1	12891012	12891292	280	1	9	25.25	2	2	2.429	1.714	0	1	1	1	10	29	2	2	3	2	0	1	1	1
438	1	13521381	13521800	419	1	14.846	29.385	1	1	1	1	1	1	0	0	20	39	1	1	1	1	1	1	0	0
439	1	14598565	14598910	345	1	1	1.4	14	2.6	1	0	9.4	6.3	2	2.2	1	2	16	4	1	0	11	7	2	3
440	1	14939807	14940022	215	1	14.286	23.714	1	0	1	1.714	0	0	1	1	19	27	1	0	1	2	0	0	1	1
441	1	15186084	15186395	311	2	22.556	35.667	0	0	0	1.375	0	1	1.75	1	31	43	0	0	0	2	0	1	2	1
442	1	15237722	15237936	214	1	7.429	24.571	1.429	0	2.429	1	0	0	0	0	10	30	2	0	3	1	0	0	0	0
443	1	15251220	15251507	287	1	14.444	27.222	1	1	1	0	1	0	1	0	19	33	1	1	1	0	1	0	1	0
444	1	15362822	15363010	188	1	22.167	23.833	0	0	1	1.833	1	0	1.167	0	28	29	0	0	1	2	1	0	2	0
445	1	15363600	15364799	1199	2	3.645	5.833	0	2.211	18.444	11.75	5.778	8.556	2.694	6.8	8	10	0	4	41	19	15	17	8	18
446	1	15365800	15367999	2199	2	2.485	2.026	1	1.615	12.472	12.175	2.471	5.526	1.667	2.45	5	4	1	3	32	29	7	16	2	6
447	1	15497663	15497929	266	1	14.333	24.778	1.5	0	0	1	1.111	2	0	0	18	30	2	0	0	1	2	3	0	0
448	1	15797396	15797605	209	1	3.286	19.857	1	1.75	1.8	1.571	1	0	0	1	4	23	1	2	2	2	1	0	0	1
449	1	16480227	16480573	346	1	7.3	29.8	0	0	1	1	1	0	1	1.625	9	38	0	0	1	1	1	0	1	2
450	1	17950529	17950855	326	2	34.5	30	1.286	0	1	0	0	1	1	0	48	39	2	0	1	0	0	1	1	0
451	1	18231400	18234799	3399	4	2.59	2.45	1	2.164	16.069	12.039	6.706	11.785	3.862	12.486	5	6	1	6	59	48	23	43	15	48
452	1	18467347	18467753	406	1	13.077	37.615	2	1	1.333	1	1	1	0	0	17	53	2	1	2	1	1	1	0	0
453	1	18628748	18629037	289	2	26.111	19.889	1	1	1.5	0	2.75	1	3.833	1.333	33	26	1	1	2	0	3	1	5	2
454	1	18647441	18648014	573	2	19.056	25.278	1.417	1.471	2.833	2.636	1.857	3.471	1	1	26	32	2	3	5	4	3	8	1	1
455	1	18718902	18720927	2025	4	8.19	10.516	84.064	46.635	2.442	1.574	3.355	3.597	137.222	110.54	18	25	168	169	5	4	9	8	255	273
456	1	18804400	18810399	5999	1	1.699	1.591	1.414	1.671	3.285	5.185	1.783	1.96	1.522	1.514	6	4	4	5	11	12	8	5	4	4
457	1	18811200	18816999	5799	2	1.775	5.887	1.288	1.798	3.691	5.486	1.386	1.836	1.333	1.344	4	32	2	5	15	16	3	6	3	4
458	1	18834269	18834790	521	2	39.529	40	2.333	0	3.125	1.75	2.471	4.312	1	2.545	83	59	3	0	5	2	4	8	1	4
459	1	18877000	18879399	2399	1	1.4	2.585	1.474	1.657	4.648	6.254	1.833	1.556	1.235	1	2	7	3	3	12	14	6	2	2	1
460	1	18908757	18911567	2810	9	18.511	18.375	110.875	26.659	4.783	2.667	11.193	6.765	140.761	135.932	53	56	248	83	12	5	32	16	311	309
461	1	18911890	18912455	565	2	3.389	7.056	12.222	4.667	0	1	25.722	5.5	5	4.278	6	9	19	7	0	1	30	7	8	6
462	1	18913419	18914393	974	2	3.227	2.455	18.067	14.667	0	1.5	16.267	5.5	1.714	1.35	6	4	25	19	0	2	26	11	3	3
463	1	18922753	18922978	225	1	4.286	1.857	4.857	18.857	0	1	9.143	7.714	3.286	0	6	2	6	23	0	1	14	9	4	0
464	1	18929600	18930304	704	2	24.217	24.348	2.579	4.762	0	1	3.091	2.562	1	1	36	33	5	10	0	1	5	4	1	1
465	1	18971403	18971927	524	1	12.312	29.062	1.222	5.812	1.667	1.214	7.188	22.625	2.188	1	17	38	2	9	3	2	12	32	3	1
466	1	18974229	18974772	543	1	3.846	2.4	10.177	11.235	1.588	0	44.529	23.941	3.385	7.412	6	4	19	20	3	0	57	29	6	10
467	1	18980947	18981219	272	1	2.778	3.167	5.778	7.111	2.222	1	18.111	35.111	1	1	4	5	7	10	3	1	26	38	1	1
468	1	18981961	18982390	429	2	3.833	2.4	4.769	13.385	2.273	2.692	31	33.077	1.615	1	6	4	8	20	3	3	37	46	3	1
469	1	18991296	18991522	226	1	1.5	3.875	4.375	2.625	0	1	11.625	13.875	10.375	18.375	2	6	7	3	0	1	15	18	15	22
470	1	18991873	18999799	7926	5	4.808	3.35	8.154	4.297	5.883	4.536	5.244	5.708	41.11	47.989	22	17	34	22	15	13	18	20	238	249
471	1	19077913	19078103	190	1	1.833	0	2.333	1	1	1	30.333	18.667	2.25	1.833	2	0	4	1	1	1	33	25	3	3
472	1	19078330	19078568	238	1	4.875	3.375	8.25	4.375	2.25	1	34.25	14.125	5.625	7.75	7	5	10	6	3	1	40	16	7	9
473	1	19098365	19099202	837	2	3.185	4.526	23.852	7.111	1.167	0	19.556	10.889	1.625	2.1	5	11	39	14	2	0	34	23	3	4
474	1	19099344	19099590	246	1	3.875	1.429	16.375	7	0	0	22.125	16.25	1	1.571	5	3	18	8	0	0	25	21	1	3
475	1	19106911	19107164	253	1	4.125	5.125	20	6.625	1	0	25.5	10.25	4.25	4.75	5	7	22	8	1	0	33	14	7	8
476	1	19131457	19131878	421	2	53.923	48.154	1	1	1.667	2.167	2.286	1	1.75	1	85	75	1	1	3	4	3	1	3	1
477	1	19141400	19145999	4599	2	1.91	1.661	1.463	2.066	5.881	6.364	2.052	3.618	1.308	1.375	6	5	4	4	16	15	5	9	2	3
478	1	19196103	19196380	277	2	31.625	33.75	0	0	2.5	2.25	1.5	2	0	0	37	40	0	0	3	3	2	3	0	0
479	1	19649026	19649480	454	1	10.5	32.643	2.25	1.273	2.714	2.25	1.857	1	1.909	1	14	49	4	2	7	4	3	1	3	1
480	1	19865447	19865729	282	2	0	2.111	8.444	4.556	0	0	3.556	2	24.889	24.111	0	3	12	7	0	0	6	2	37	36
481	1	19882934	19883629	695	3	4.273	3.385	19.909	5.455	2.875	1	21.818	9.682	13.909	15.591	10	7	27	11	4	1	31	18	28	34
482	1	19927196	19927503	307	1	1.9	1	19	3.3	0	0	21.9	4.7	1.875	1.667	3	1	22	4	0	0	29	9	3	2
483	1	19927762	19928184	422	1	1.6	1.333	21.231	5.154	0	0	12.308	2.692	2.333	1.833	2	2	28	8	0	0	14	4	4	3
484	1	19931618	19932032	414	1	1.923	1.625	7.692	2.846	0	0	8.385	1.923	17.077	5.692	4	3	10	4	0	0	10	2	20	9
485	1	19932393	19932716	323	2	1.6	1	14.7	5.5	1	0	3.111	1	21.1	6	2	1	18	9	1	0	7	1	26	7
486	1	19932898	19935234	2336	6	2.439	2.884	19.52	8.082	1	1.217	3	1.129	28.041	17.822	5	10	34	19	1	2	6	2	55	46
487	1	19935532	19936626	1094	6	7.235	4.559	19.706	3.765	1.75	1.235	19.118	5.226	27.735	21.029	16	15	36	7	4	2	27	13	53	34
488	1	20074979	20075747	768	2	4.25	1.917	18.125	5.042	0	1	2.55	1.125	19.042	7.208	9	3	22	11	0	1	7	2	34	15
489	1	20076442	20077037	595	1	1.353	2.611	11.474	7.263	0	1	3.556	1	19	5.053	2	5	15	11	0	1	7	1	23	10
490	1	20077408	20077690	282	1	2.222	3.333	6.222	1.333	1.143	0	4.5	1	21.444	9.889	4	4	10	2	2	0	6	1	25	15
491	1	20077884	20078559	675	2	3.143	2.263	9.048	2.778	1.75	1	4.286	1	22.952	17.476	5	3	12	7	2	1	8	1	29	23
492	1	20172277	20172638	361	2	18.182	33.182	0	1.1	1	1	1.667	2.333	1.1	1	28	45	0	2	1	1	2	5	2	1
493	1	20231637	20232071	434	1	3.786	3.429	27.214	5.364	2	1.125	10.857	2.571	14.5	14.214	5	5	40	9	3	2	14	8	20	20
494	1	20320751	20321320	569	2	7.556	4.556	4.833	7.111	0	0	6.222	4	25.778	23.944	13	10	6	10	0	0	11	7	35	31
495	1	20443807	20444059	252	1	17.5	27.75	1.875	2.667	1.429	1	1	0	0	0	21	35	2	4	2	1	1	0	0	0
496	1	20472992	20473282	290	1	5.444	5.8	1	1	3.8	1.857	8.1	2	17.4	27.1	8	9	1	1	5	3	10	3	21	36
497	1	20473997	20474297	300	1	7.889	32	2.5	1	2.111	2.889	4.667	2.889	5.333	3.667	11	40	3	1	3	4	6	4	8	7
498	1	20642600	20642852	252	1	15.125	26.375	2.625	0	1.857	3.5	5	2.5	1	0	18	32	3	0	3	6	7	4	1	0
499	1	20770810	20771080	270	1	7	2.5	18.111	14.444	0	0	19.111	14.889	1	1	9	3	20	18	0	0	23	17	1	1
500	1	20869833	20871434	1601	4	3.776	5.62	11.604	8.08	1.69	1.207	9	2.357	45.62	38.76	9	14	31	27	3	2	18	7	117	92
501	1	20899896	20900118	222	1	7.286	4.286	12.429	8.571	2	1	25.429	12.857	5.714	1.4	9	5	16	11	2	1	30	20	8	2
502	1	20926217	20926402	185	1	10.167	21.167	1	0	1.167	2	2.333	7.5	0	1.333	12	24	1	0	2	3	4	9	0	2
503	1	20985389	20985642	253	2	35.75	28.25	1	0	1	1	0	0	0	0	44	35	1	0	1	1	0	0	0	0
504	1	20988000	20995999	7999	1	1.688	1.754	1.22	1.518	3.774	4.008	1.215	1.638	1.647	1.071	4	6	3	3	9	10	3	7	5	2
505	1	21019564	21020305	741	2	47.565	42.87	1.462	3	1.619	1.895	2.261	4.696	1.25	4.348	108	87	4	5	2	4	5	11	2	10
506	1	21108117	21108522	405	2	33.077	43.923	5.154	3	1.167	1	10.769	4.923	1	1.545	53	66	8	4	2	1	15	8	1	3
507	1	21126264	21126525	261	1	8.5	28.125	0	1.429	1	1.429	1	2.833	0	1	11	35	0	2	1	2	1	5	0	1
508	1	21397670	21397870	200	1	1.167	2.333	6.167	3	0	0	29.167	7.333	2.333	1.333	2	5	7	4	0	0	32	8	3	2
509	1	21398743	21398975	232	1	3.143	4	7.429	6.143	1.25	1.714	33.286	12.286	1.286	1	4	5	9	8	2	2	39	13	2	1
510	1	21410686	21410938	252	1	2.5	2.167	13.625	6.5	0	1.429	28.5	16.875	1.875	2	3	3	16	11	0	2	31	19	2	2
511	1	21411516	21411913	397	1	4.077	2.583	10.538	4.308	1	1	40.769	13.462	2.077	1.5	6	4	15	8	1	1	50	21	3	3
512	1	21558850	21559139	289	1	17.667	24.222	0	1	3.889	1	5.111	5.875	1.556	1	22	30	0	1	6	1	8	8	2	1
513	1	21596561	21599363	2802	7	4.433	7.053	69.932	44.136	1.764	1.5	3.64	2.371	98.25	88.191	12	15	160	132	6	3	10	6	243	242
514	1	21599476	21601005	1529	2	6.745	4.804	6.465	4.826	1.667	1.312	13.609	3.412	29.771	36.333	11	8	17	14	2	2	21	6	72	65
515	1	21601603	21601836	233	1	1.429	2.286	3.571	10.857	0	1	29.286	8.286	7	9.286	2	3	4	12	0	1	33	12	8	10
516	1	21630245	21630604	359	1	3.091	2.182	20.727	7.182	1.667	1	22.636	5.818	1.909	1.556	5	4	26	10	3	1	28	9	3	2
517	1	21651491	21651692	201	1	7.833	1.667	4.667	20.167	1	1.333	14	19.167	2	1	9	2	6	22	1	2	15	22	2	1
518	1	21693822	21694190	368	1	3.167	2.545	7.333	10.083	2.333	1	15.417	28.667	1	2	5	5	9	12	4	1	22	33	1	3
519	1	21783596	21784087	491	1	2.933	1.077	9.8	9.267	1	1	28.667	15.067	1.636	0	4	2	15	13	1	1	35	26	2	0
520	1	21784632	21785527	895	2	2.519	4.76	8.571	26.857	1.348	1.8	33.357	29.25	2.368	3.077	5	9	14	42	2	2	41	41	4	5
521	1	21786104	21786361	257	2	6.75	3.75	1.75	19.625	0	0	36.375	22.25	1	1	9	5	2	24	0	0	44	29	1	1
522	1	21791344	21792472	1128	3	5.333	2.571	16.429	17.629	1.429	0	23.114	13.4	4.686	2.261	10	5	27	31	2	0	35	25	10	4
523	1	21792581	21792990	409	1	2.833	4.917	6.917	16.25	1	1	19	13	2.545	0	5	7	9	18	1	1	24	18	4	0
524	1	21800340	21800691	351	2	46.636	27.091	3.364	2.7	1.5	1	6.909	2.455	1.2	1	65	38	5	4	2	1	10	3	2	1
525	1	21804066	21804320	254	2	18	25.875	1.25	1	1	1	1	1.25	1	0	21	30	2	1	1	1	1	2	1	0
526	1	21904137	21904465	328	2	29.6	29.5	2.25	1	1	0	1	2.571	1.5	1.5	40	36	3	1	1	0	1	4	2	2
527	1	21924768	21925020	252	1	8.375	24.5	3.75	1.8	3.625	2.5	1	3.286	1	2	14	30	4	2	6	4	1	6	1	2
528	1	21997200	22001999	4799	1	1.947	1.832	1	1.873	2.127	5.014	1.38	1.494	1.31	1	5	6	1	4	5	15	3	3	3	1
529	1	22066600	22070999	4399	1	1.938	2.293	1.225	1.25	3.526	4.882	1.23	1.119	1.167	1.333	4	7	3	2	10	10	3	2	2	2
530	1	22260875	22261256	381	2	54.833	47.833	1.917	1	2	1.429	1.25	1	7.5	6.875	83	70	3	1	2	2	3	1	12	9
531	1	22289158	22291210	2052	4	9.105	7.1	44.078	8.474	1.564	1.098	7.136	4.19	81.891	53.203	23	17	186	32	3	2	17	9	239	197
532	1	22412524	22413145	621	2	3.278	2.688	2.6	2.789	4.842	2.684	9.944	7.158	25.842	57.737	6	5	4	6	8	4	17	11	45	106
533	1	22424874	22425299	425	2	25.615	31.462	0	1.778	3.692	1.462	1.692	3.154	0	1	37	44	0	2	6	3	3	5	0	1
534	1	22426389	22427076	687	2	24.364	32	1.5	0	2.133	1.5	2.611	1.067	1.889	2.118	50	52	2	0	5	3	4	2	3	5
535	1	22473145	22474721	1576	3	4.156	4.681	32.92	6.061	1	1.655	7.96	3.306	81.02	61.44	9	12	103	12	1	3	16	8	173	141
536	1	22673200	22675199	1999	2	4.456	4.339	1.278	1.75	9.339	9.887	1.867	2.22	1.762	1.774	16	9	2	3	19	26	4	6	3	3
537	1	22811806	22812055	249	1	17.75	30.5	0	0	1	1.5	0	2	0	1	23	38	0	0	1	2	0	2	0	1
538	1	23406418	23406658	240	1	9.375	23.25	1	0	0	1	1	1	1	1	12	28	1	0	0	1	1	1	1	1
539	1	23925000	23934999	9999	10	4.495	5.716	1.487	1.477	6.237	4.666	6.82	3.254	16.289	22.356	28	35	5	3	23	18	34	11	111	149
540	1	24158416	24158761	345	2	33	36.455	0	0	1	1	1	1	0	0	46	50	0	0	1	1	1	1	0	0
541	1	24225197	24225418	221	2	18.571	22.714	1	1	1	2	2.286	0	2	0	23	26	1	1	1	2	3	0	2	0
542	1	24225604	24226064	460	2	18.786	29.643	1.091	0	1.167	1.75	3	2.643	0	0	26	42	2	0	2	2	5	5	0	0
543	1	24226305	24226807	502	2	38.4	56.667	1	2.333	1.667	2	2.846	2.6	1	1	59	87	1	3	2	2	5	4	1	1
544	1	24830992	24831242	250	1	1.75	2.375	15.75	5.25	2.125	0	16.375	12.625	3.25	4.125	5	4	18	7	3	0	19	18	5	6
545	1	24835132	24835342	210	1	9	21.143	0	1	0	1	1.286	1.571	1.667	0	11	26	0	1	0	1	2	2	2	0
546	1	25113631	25113915	284	2	42.556	38.444	1.5	1.75	2.111	1.778	0	3.2	0	0	54	49	2	3	3	3	0	4	0	0
547	1	25653511	25653777	266	1	14	18.625	1	1.25	1	1	1	1	1.25	0	17	22	1	2	1	1	1	1	2	0
548	1	25669953	25670290	337	2	38.8	28	1.5	1	0	1	1	1.857	1	1	52	39	2	1	0	1	1	2	1	1
549	1	25683517	25683870	353	2	49.182	36.091	1.375	0	0	1	2.143	2.625	0	1	72	48	2	0	0	1	3	5	0	1
550	1	25689660	25689898	238	1	3	2	7.375	6.875	1	0	25.875	13.25	1	1.25	4	3	9	9	1	0	30	15	1	2
551	1	25690717	25691387	670	1	3.474	1.632	27.381	4.095	1	1.833	7	4	4.95	4.923	6	3	44	10	1	2	10	8	9	11
552	1	25877919	25878171	252	1	2.625	1.5	14.75	3	1	0	7.5	4.5	1.714	2.125	3	2	15	5	1	0	10	6	2	3
553	1	26037209	26037694	485	2	6	3.6	13.6	6.067	1	1.077	32	9.867	2.4	2.467	10	6	17	9	1	2	43	13	4	4
554	1	26038403	26038896	493	2	4.357	2.133	22.267	8.467	2	0	31.467	15.4	2	5.067	8	4	31	12	2	0	40	25	3	8
555	1	26039290	26041106	1816	2	3.714	2.026	22.228	8.545	0	1	11.79	4.196	2.52	3.15	8	4	34	17	0	1	22	14	6	6
556	1	26045140	26046066	926	1	3.714	3.655	8.621	9.276	1	1.5	35.276	12.966	2.048	2.56	7	8	12	14	1	2	43	22	3	5
557	1	26046315	26046628	313	1	3.8	1	11	4.8	1	1	31	9	4.7	2.833	5	1	17	6	1	1	35	11	6	4
558	1	26054811	26055014	203	1	25	14	4.429	0	0	0	4.143	1.571	1.667	1	30	17	5	0	0	0	5	3	2	1
559	1	26067701	26068350	649	2	3.842	2.5	31.9	14.15	0	1	19.4	13.5	4.1	3.5	6	5	46	21	0	1	24	21	6	6
560	1	26085466	26086079	613	3	2	2	4.053	3.737	1	1	11.421	3.632	23.842	20.316	3	4	7	5	1	1	16	6	31	26
561	1	26086156	26088761	2605	6	9.321	11.234	17.309	12.235	2.386	1.582	7.012	3.256	138.395	141.481	20	27	36	25	5	4	13	7	274	314
562	1	26104469	26104677	208	1	24.286	16.714	1.429	0	0	0	1	1.143	1	0	29	19	2	0	0	0	1	2	1	0
563	1	26137184	26137477	293	1	12.6	26.1	0	0	1.5	1.75	1	1.667	0	0	17	34	0	0	2	2	1	2	0	0
564	1	26155467	26155723	256	2	25.125	34	1.625	0	1	1	1	2.6	1	0	31	42	2	0	1	1	1	3	1	0
565	1	26528745	26529102	357	1	18	30.818	2	0	1	1	1	2	0	1	23	44	2	0	1	1	1	2	0	1
566	1	26688423	26688606	183	1	14.6	22	0	2	1.6	1.2	1	1	1	3.4	19	24	0	2	2	2	1	1	1	4
567	1	26721005	26721202	197	1	20.667	21.167	2.167	1	0	1	2.167	1.333	1	1	24	23	3	1	0	1	4	2	1	1
568	1	26950800	26956799	5999	2	2.156	4.297	1.292	1.14	18.331	9.651	5.381	8.925	1.602	5.876	5	13	2	2	96	37	14	41	4	22
569	1	26970770	26971409	639	2	18.3	29	1.214	1.875	1.615	1	1.308	3	1	1	36	47	2	2	3	1	2	4	1	1
570	1	28468399	28468589	190	1	10.167	24.333	1	1	1	1.833	0	0	1	2	12	28	1	1	1	2	0	0	1	2
571	1	28659439	28660039	600	2	23.737	32.316	1.882	1	1	1.684	3.947	2.421	1.722	2.333	49	47	3	1	1	3	7	6	3	4
572	1	28971185	28971548	363	1	2.364	7.455	2.286	1.857	1	1	17.273	8.818	14.909	21.182	4	10	3	3	1	1	22	12	20	25
573	1	28971798	28973506	1708	5	4.906	6.867	35.868	11	2.519	1.296	4.784	1.911	77.148	72.963	13	19	143	38	6	2	13	4	215	188
574	1	29137446	29137790	344	2	26.2	28.8	1	0	1	1.2	0	1.75	0	1	33	35	1	0	1	2	0	2	0	1
575	1	29312349	29312572	223	1	2.571	2.714	17	7.286	0	1	8	2	2.286	2.857	4	3	18	9	0	1	9	3	3	4
576	1	29630968	29631190	222	1	5.143	21.571	1	0	0	1.571	0	1.857	1	0	6	24	1	0	0	2	0	2	1	0
577	1	31241600	31244199	2599	4	1.373	2.889	1.405	3.646	34.195	21.976	7.532	11.571	4.375	10.196	3	8	2	11	90	70	19	48	16	28
578	1	31927592	31928213	621	1	12.21	29.263	0	1.312	1.231	2.105	1.083	0	1	1	20	44	0	2	2	4	2	0	1	1
579	1	32205472	32205748	276	2	31.889	39.667	1.667	0	1.111	1	0	0	0	1	41	47	2	0	2	1	0	0	0	1
580	1	32393400	32398199	4799	6	4.598	6.962	2.316	2.101	12.847	7.421	12.814	6.9	19.236	22.41	19	28	6	6	39	17	50	22	105	101
581	1	32834800	32838199	3399	2	2.034	3.157	1.296	1.658	8.695	7.737	3.25	3.831	1.296	2.692	4	10	2	3	26	22	8	15	2	7
582	1	33111522	33111808	286	2	30.222	38.778	0	0	1	1.667	0	1	0	0	41	50	0	0	1	2	0	1	0	0
583	1	34124904	34125223	319	1	12.4	25.9	1.167	1.75	4.3	3.1	0	0	1	0	17	34	2	2	6	5	0	0	1	0
584	1	34287505	34287755	250	2	23.5	34.375	1	2.143	2	0	1	0	12.875	6.125	31	43	1	3	2	0	1	0	21	9
585	1	34367200	34369599	2399	1	1.651	1.773	1.623	1.583	5.747	6.292	1.473	1.682	1.296	1.167	3	5	3	3	13	12	3	4	2	2
586	1	34404968	34405349	381	2	39.917	43.5	3.6	1.429	1.417	1	2.167	3.727	4.667	4.333	58	61	4	2	2	1	3	6	7	7
587	1	34481888	34482076	188	1	22.667	19.333	2	1	2	0	1.25	0	2	0	24	22	3	1	3	0	2	0	3	0
588	1	34496534	34496927	393	2	30.75	25.417	2	3.5	1	0	10.417	7.583	1	3.091	44	32	3	7	1	0	18	9	1	4
589	1	34502884	34505109	2225	2	3.343	2.044	17.899	6.464	1.28	1	28.594	9.232	1.78	1.629	7	5	38	15	2	1	45	18	4	4
590	1	34505606	34505880	274	1	5.375	4.25	13	9.875	0	1.571	30.25	14	1.625	0	7	9	16	12	0	2	34	15	2	0
591	1	34528281	34528525	244	1	4.75	5.5	6.75	10.75	1	0	30.625	20	1.5	1.5	6	8	9	13	1	0	34	24	2	2
592	1	34542586	34543204	618	2	4.85	3.4	27.25	10.75	0	0	20.6	13.9	1.059	1.5	9	5	37	15	0	0	30	17	2	3
593	1	34576623	34577363	740	1	1.882	1.583	19.696	6.304	1	1	12.217	4.696	2.2	1.696	3	2	27	11	1	1	17	8	3	4
594	1	34577655	34578279	624	1	1.769	2.375	17.5	3.7	1	1	7.65	3.5	0	1	3	4	22	6	1	1	11	7	0	1
595	1	34614603	34615051	448	2	1.429	1	15.286	12.786	0	0	28.071	17.286	0	1	2	1	20	18	0	0	32	26	0	1
596	1	34616385	34617147	762	1	1.6	1.5	10.87	10.174	0	1	32.783	22.652	1.059	1	2	2	13	17	0	1	41	34	2	1
597	1	34617698	34617953	255	1	3.125	5.125	7.125	15.875	1	1	28.5	31.5	1	0	5	7	9	20	1	1	34	34	1	0
598	1	34618388	34618702	314	1	2.333	1	6.4	12.3	1	1	30.5	21	1.7	1.143	4	1	8	16	1	1	34	26	3	2
599	1	34619076	34619280	204	1	0	2.667	11	8.333	1	0	31	9.833	2	0	0	3	13	11	1	0	37	11	2	0
600	1	34619310	34620790	1480	2	2.705	2.93	20.087	10.478	1	1.2	23.739	10.283	2.902	1.697	9	6	29	19	1	2	32	18	6	3
601	1	34647304	34648135	831	1	2.692	2.105	19.231	6.154	1	0	17.269	7.385	1.133	1.375	6	5	30	9	1	0	22	12	2	2
602	1	34648276	34649424	1148	2	5.306	2.765	23.139	11.139	1.095	1	23.167	7.639	4.444	1.455	20	5	35	27	2	1	35	17	9	3
603	1	34649751	34650843	1092	3	3.118	2.52	12.559	21.882	1	1.2	26.412	11.912	1.63	1.773	6	5	17	33	1	2	42	19	3	3
604	1	34659438	34660810	1372	4	3.744	3.023	20.674	6.442	1.4	1	26.372	13.558	2.154	1.75	9	7	31	12	2	1	35	22	6	3
605	1	34661814	34662042	228	1	4	2.429	12.714	9.429	2.429	0	30.857	18.286	1	1.833	8	3	17	11	3	0	33	20	1	2
606	1	34662348	34663058	710	1	2.4	2.952	10.636	6.091	1.75	1	28.136	16.636	1.333	1	4	6	17	10	2	1	32	25	2	1
607	1	34666390	34666587	197	1	2.667	0	4	18.667	0	1	15.5	9.167	0	1	4	0	5	21	0	1	16	10	0	1
608	1	34670627	34670827	200	1	4.667	2.5	3	7.667	0	1	29.667	21	2	1.833	6	3	6	9	0	1	34	23	3	2
609	1	34680465	34680803	338	2	7.636	5.818	16.273	9.182	1	0	30.091	12.273	2.1	1.636	9	10	22	15	1	0	36	17	4	2
610	1	34681677	34682003	326	1	3	1.375	8.4	20.4	2	1	24.1	14.3	2.2	1.375	5	2	11	25	2	1	28	17	3	2
611	1	34682232	34682641	409	1	12.231	6.769	7.077	18.615	1	1	17.692	20.154	2.923	1	18	9	10	24	1	1	26	26	5	1
612	1	34683534	34684667	1133	6	5.176	3.375	18.429	30.057	1.75	1.714	29.143	24.829	4.6	4.618	12	7	26	45	3	3	40	41	10	11
613	1	34693661	34695114	1453	4	9.848	6.435	23.413	13.63	1.27	1.227	37.022	14.957	2.444	2.789	25	15	34	27	2	2	54	33	4	5
614	1	34697047	34697438	391	1	1	0	9.5	5.083	0	0	27.167	2.667	2.833	2.556	1	0	11	8	0	0	32	4	4	3
615	1	34698061	34699976	1915	2	4.411	2.38	29.6	15.75	1	1	19.7	5.467	3.491	5.85	13	5	60	29	1	1	28	10	7	12
616	1	34700483	34701274	791	3	2.588	1.6	19.667	14.958	1	1	19.042	4.042	4.125	7.542	5	2	28	23	1	1	32	7	9	11
617	1	34701829	34703115	1286	2	2.946	2.067	10.45	8.7	1.867	1.417	31.35	5.525	12.175	19.425	9	4	16	13	2	2	51	13	20	31
618	1	34703197	34703448	251	1	3.714	1.857	8.5	9.5	0	0	19.25	4.75	9.75	17.5	5	2	14	11	0	0	22	7	14	20
619	1	34703482	34703790	308	3	1.571	1.143	3.8	18.8	1	0	24.5	2.556	19.3	17.6	2	2	4	22	1	0	29	3	24	24
620	1	34703830	34708645	4815	12	12.103	13.333	36.08	21.04	2.043	1.795	10.205	2.962	83.517	68.57	93	91	129	72	5	3	34	9	302	308
621	1	34817245	34817425	180	1	20.667	20.333	1.6	3.167	1.5	0	7.833	2	1	4.833	23	23	3	4	2	0	9	3	1	6
622	1	34818072	34818276	204	1	5.286	2.714	2.714	3.286	2.429	1	11.143	12.429	1.833	20.143	8	4	3	6	3	1	13	16	3	24
623	1	34818960	34819378	418	1	5.077	3.462	5.231	9.538	0	0	9.615	7.692	4.462	23.154	7	4	8	13	0	0	13	9	9	32
624	1	34906575	34906980	405	2	25.154	32.615	1	1.818	1	1.083	4.077	3.385	1.923	1.429	36	47	1	3	1	2	5	7	3	3
625	1	34917000	34920199	3199	1	2.281	1.71	1.354	1.615	5.604	4.287	2.776	2.314	1.833	1	4	4	3	3	17	13	7	6	3	1
626	1	34969471	34971821	2350	5	7.959	5.479	28.764	8.649	2.639	1.162	8.014	4.121	101.581	84.473	21	13	110	33	5	2	19	10	220	205
627	1	35009305	35009695	390	2	24.167	32.583	1	1.4	1.625	1	1	2.182	1	1	34	42	1	2	2	1	1	4	1	1
628	1	35057764	35058155	391	2	26.5	33.917	1.8	1	2.75	1	2.25	3.25	2.286	2.6	39	47	3	1	4	1	4	5	3	3
629	1	35090933	35091377	444	2	31.286	41.786	1	1.385	1	0	3.714	4.286	1	1	51	63	1	2	1	0	5	7	1	1
630	1	35184032	35184298	266	1	14.222	23	1	0	0	0	1	1.778	0	0	18	30	1	0	0	0	1	5	0	0
631	1	35196249	35196907	658	1	2.952	2.211	20.571	5.476	0	0	13.809	9.048	4.421	3.952	5	3	30	8	0	0	24	13	10	8
632	1	35253059	35253515	456	2	48.214	56.714	2	0	1	0	2.929	2.375	0	0	77	82	2	0	1	0	5	4	0	0
633	1	35461600	35466399	4799	5	2.379	2.541	1.518	2.308	12.04	7.865	5.583	4.303	9.41	19.722	6	7	3	5	43	18	24	16	56	106
634	1	35614719	35615333	614	4	42.2	43.8	2.95	2.176	1	1	4.25	2.95	31.1	23.6	98	88	6	4	1	1	6	6	60	43
635	1	35615600	35618599	2999	1	3.921	3.884	2.391	1.583	6.293	4.287	2.636	3.782	2.519	2.782	13	10	5	2	16	16	7	10	9	13
636	1	35618869	35619203	334	2	23.727	27.273	1.333	0	2.25	1	2.818	1	1.364	0	32	36	2	0	4	1	5	1	2	0
637	1	35658900	35662367	3467	5	7.802	7.412	46.537	14.37	5.047	2.333	3.467	3.147	115.593	96.037	31	39	156	43	19	8	9	10	308	320
638	1	35674824	35675021	197	1	1.5	0	2.5	15.167	2	1	13	11.833	2	2	2	0	3	19	3	1	15	15	2	2
639	1	35675453	35675720	267	1	3.25	1.625	8.667	16.111	0	0	16.222	12.333	0	3.667	5	2	13	18	0	0	19	14	0	6
640	1	35675863	35676627	764	2	3.292	1.462	8.292	17.542	1.556	1.4	30.083	13.708	2.8	2	6	3	13	24	2	2	35	22	5	3
641	1	35676728	35677025	297	1	2	1.8	12.9	15.4	1	1	20.8	6	1.2	2.7	2	2	17	18	1	1	24	9	2	5
642	1	35711705	35712257	552	2	40.333	40.833	4.889	4.889	1	1	3.5	6.833	1.444	1	77	73	8	7	1	1	7	10	2	1
643	1	35727664	35728005	341	1	1	2.25	4.125	18.818	1	1	19.818	16.818	3	2.2	1	4	8	22	1	1	22	21	3	3
644	1	35751737	35755047	3310	5	6.683	4.832	27.327	9.718	1.538	1.167	7.516	3.548	97.077	66.635	23	14	97	23	4	2	17	9	278	218
645	1	36045923	36046367	444	2	21.923	31.154	1	1	5.615	3.444	1.538	2.231	1	0	36	35	1	1	8	5	2	5	1	0
646	1	36647733	36648023	290	1	5.667	32.222	1	1.667	1.444	2.5	1.25	0	1	0	7	39	1	2	2	3	2	0	1	0
647	1	36705340	36705966	626	2	37	39.05	1.6	1.4	0	1.25	1.909	1.947	1.667	1	75	75	2	2	0	2	3	5	3	1
648	1	36713000	36718199	5199	2	1.887	1.75	1.47	1.4	5	4.22	3.86	3.818	3.727	6.2	6	6	3	3	23	13	19	13	23	30
649	1	36721400	36724199	2799	6	6.16	11.106	2.364	1.658	6.712	3	4.508	6.123	17.109	21.333	24	69	6	3	19	5	12	19	68	85
650	1	37456112	37456295	183	1	3.667	22.333	0	0	1.333	1.5	0	1.5	0	1	5	28	0	0	2	2	0	2	0	1
651	1	37684365	37684548	183	1	15.167	23.167	0	1	3	1.667	2	2.5	0	0	18	27	0	1	3	2	4	4	0	0
652	1	37769890	37770646	756	4	19.87	16.348	5.043	1	1.375	1.833	3.217	2.957	24	13.636	34	23	8	1	2	2	7	6	58	36
653	1	37773637	37773891	254	2	16.75	19.375	1.5	1	0	0	2.833	1.667	0	0	20	23	2	1	0	0	6	2	0	0
654	1	37791600	37794199	2599	1	2.143	1.841	1.145	2.49	5.338	8.325	1.738	1.985	1.828	1.129	4	5	2	6	11	13	4	5	4	2
655	1	37864800	37868199	3399	4	4.612	4.049	3.092	3	6.67	3.654	7.449	4.178	21.51	19	16	13	10	8	23	11	18	9	84	85
656	1	37869400	37876424	7024	6	9.07	8.911	22.206	3.533	5.209	4.043	2.742	2.094	34.879	35.289	69	50	136	19	17	14	11	6	241	215
657	1	37930136	37931360	1224	2	3.821	1.667	21.615	6.923	1	2.1	9.718	3.135	11.897	7.231	7	3	30	15	1	3	15	5	24	14
658	1	37959149	37961693	2544	4	4.312	3.929	52.595	9.974	1.14	1.366	4.808	1.736	96.253	56.696	9	17	144	23	2	2	13	3	192	115
659	1	37964012	37964231	219	1	24.857	16.286	3.571	0	1	1	4.714	2.286	2.143	0	29	19	6	0	1	1	9	4	3	0
660	1	38065116	38065440	324	2	34.818	43.545	1.444	2.1	3.571	2.2	5.273	7.545	1.8	1.4	48	59	2	3	6	3	7	10	3	2
661	1	38135632	38136189	557	1	10.412	20.235	1.333	1	2	1.909	1	1	1.75	1	16	27	2	1	3	4	1	1	2	1
662	1	38145718	38146527	809	2	22	29.96	2.174	1.684	1	1.5	4.429	2.76	4.182	8.08	40	45	4	3	1	3	8	5	10	17
663	1	38159770	38160134	364	2	32.25	31.167	3.727	5.333	1	2	7.333	6.583	0	2.5	45	42	6	8	1	3	11	9	0	4
664	1	38191170	38191374	204	1	12.667	24.167	0	1	1.5	0	1.167	2.167	0	0	15	28	0	1	2	0	2	3	0	0
665	1	39286542	39286777	235	1	13.143	25.571	0	1	0	0	0	0	0	1	15	28	0	1	0	0	0	0	0	1
666	1	39466428	39466693	265	1	7.222	19.111	1.333	1	1	0	10.444	8.333	1	0	11	24	2	1	1	0	13	10	1	0
667	1	39467915	39468155	240	1	3.714	3.571	16	3.8	1	0	8.857	5.571	0	1	6	6	19	8	1	0	11	7	0	1
668	1	40589446	40589751	305	2	22.333	36.333	1	1.833	2	0	1	2.75	0	0	29	49	1	2	2	0	1	3	0	0
669	1	40607200	40610399	3199	5	8.253	18.701	2.206	3.224	32	13.76	16.4	12.2	47.84	79.988	22	49	7	8	65	33	35	30	134	187
670	1	40694679	40694871	192	1	22	19	1	3.167	2.8	1.167	1.6	0	0	0	24	21	1	4	4	2	2	0	0	0
671	1	40718700	40718883	183	1	19.833	25.333	0	0	1	1	0	1	0	0	27	28	0	0	1	1	0	1	0	0
672	1	41513669	41513923	254	2	24.25	24.75	2	0	1	1	0	1	1	1	31	29	2	0	1	1	0	1	1	1
673	1	41591303	41591578	275	2	22.875	35.875	0	1	2	1	1.429	1.625	1	1	28	42	0	1	3	1	4	3	1	1
674	1	41639751	41641718	1967	3	7.623	8.18	12.279	4.123	1.25	1	7.328	3.617	77.246	60.836	16	19	35	10	2	1	22	10	173	130
675	1	41673295	41673560	265	2	23.875	29.625	1	3.4	0	1	0	1	0	0	29	39	1	5	0	1	0	1	0	0
676	1	41699251	41702598	3347	7	12.552	16.99	29.105	10.441	1.714	1.278	9.886	4.956	55.495	49.571	82	76	98	35	4	3	24	13	191	193
677	1	41788914	41789241	327	1	2.6	1.429	18.4	10	1.125	2	22.9	10.9	2.222	1	4	3	22	13	2	2	30	14	3	1
678	1	41833112	41833314	202	1	5.857	6.571	7.429	32.857	2.714	1.857	21.429	32.857	3.143	1.571	7	7	10	37	4	2	25	36	4	2
679	1	41833511	41834407	896	2	4.679	2.615	9.25	22.643	1.045	1.368	18.143	36.393	2.333	1.556	10	6	13	34	2	2	28	47	3	2
680	1	41834761	41835087	326	1	1.9	1.4	6.1	23.1	1.5	1	12.3	20.8	1.556	1	5	2	8	28	3	1	15	23	2	1
681	1	41853134	41853719	585	2	34.333	45.389	2.529	5.111	1	1	4.667	4	1	0	64	77	4	9	1	1	7	6	1	0
682	1	41858737	41860401	1664	4	12	13.269	26.442	10.596	2.583	1.556	12.538	6.135	89.519	85.288	24	36	76	20	6	3	26	12	221	252
683	1	41862200	41866199	3999	1	2.289	1.863	1.598	1.716	3.363	4.231	1.968	2.417	2.229	2.105	5	5	3	5	10	9	4	8	6	8
684	1	41874600	41879799	5199	1	2.095	2.245	1.51	1.657	4.557	5.728	1.374	1.633	1.315	1.595	6	8	4	3	13	13	3	3	4	4
685	1	41895800	41903999	8199	1	2.024	2.663	1.413	1.687	4.16	4.971	1.637	2.058	1.14	1.28	6	8	3	4	14	14	4	7	2	3
686	1	41907000	41909599	2599	1	2.13	2.043	1.867	1.944	3.975	6.321	1.14	1.537	1.2	1.452	6	6	2	2	10	22	2	3	2	3
687	1	41922963	41923722	759	3	56.167	54.208	6.8	3.789	1.455	1	5.75	3.95	8.542	6.917	129	112	16	8	2	1	12	6	22	15
688	1	42176413	42177075	662	1	15.809	28.476	2.211	1.45	5.762	4.429	1.571	7.3	1.647	1.875	27	39	4	2	11	8	4	13	3	3
689	1	42279895	42280183	288	1	10.222	25.111	0	1	3.375	1.714	1.889	0	1.444	1	13	30	0	1	8	3	2	0	2	1
690	1	42457150	42459355	2205	5	3.478	3.273	37.391	6.246	1.868	1.706	7.319	4.388	81.826	68.029	9	10	126	25	4	3	18	15	178	192
691	1	42486600	42491999	5399	1	1.736	3.097	1.241	1.542	3.593	5.335	1.588	1.468	1.242	1	4	10	3	3	16	12	4	4	3	1
692	1	42509594	42510312	718	2	31.739	42.391	2.545	2.167	3.043	2.733	5.696	4.261	3.75	4.174	60	77	4	4	7	4	8	9	7	7
693	1	42530130	42531933	1803	6	14.473	21.357	11.411	11.268	3.027	1.333	12.946	5.643	115.036	105.321	36	50	28	23	8	2	22	14	269	281
694	1	42540200	42544999	4799	1	2.417	1.913	1.269	1.351	3.514	5.58	2.035	2.308	1.552	1.273	6	6	2	3	8	13	6	6	3	2
695	1	42545558	42545920	362	2	24.667	34.167	2.143	0	2	1.6	4.667	3.5	1	1	31	44	3	0	3	2	9	6	1	1
696	1	42557200	42560999	3799	2	1.882	1.407	1.814	1.25	4.991	4.817	1.321	1.355	1.512	1	4	4	3	2	17	13	2	3	3	1
697	1	42580130	42580925	795	3	20.083	31.833	1.727	1.45	4	2.5	13.957	21.083	1.438	2.913	42	46	3	3	7	5	20	35	2	5
698	1	42653975	42655769	1794	2	4.432	6.321	6.673	3.321	7.415	4.109	11.429	8.037	63.446	68	12	12	12	6	15	8	18	16	108	140
699	1	42656052	42656323	271	1	1.333	1	1.5	2.8	4	2.111	4.889	2.571	16.667	9.333	2	1	2	4	6	3	6	4	19	14
700	1	42735305	42735594	289	1	16.444	35.889	2.667	2.286	1	1.111	3.111	1	1.111	1.25	19	45	3	3	1	2	4	1	2	2
701	1	42741137	42741369	232	1	19.571	9.286	2.333	0	0	1.571	2.286	1.857	0	0	21	11	4	0	0	2	3	3	0	0
702	1	42746725	42747053	328	1	26.2	19.6	3.4	8.6	1	0	2.6	1.9	1	0	33	24	4	12	1	0	3	4	1	0
703	1	42760120	42760799	679	2	26.714	22.619	6.952	4.9	0	1.333	2.4	4.762	2.417	1	46	30	15	11	0	2	4	11	4	1
704	1	42761794	42762212	418	2	62.769	38.231	8.846	8.385	0	1.545	13.692	6.769	1.727	1.7	86	55	12	13	0	2	22	11	3	2
705	1	42762294	42762531	237	2	24.625	15.125	11	8.125	0	1.375	34.125	15	3	1.75	27	18	13	10	0	2	38	17	4	2
706	1	42763487	42763838	351	1	2.909	3.182	14.091	10.273	0	1.455	12.727	10.273	1	1.556	6	5	16	14	0	2	25	12	1	2
707	1	42764154	42764477	323	1	4.7	3.3	7.6	22.5	1	0	19	17.5	1.667	1.143	6	5	10	26	1	0	24	22	2	2
708	1	42771823	42772053	230	1	3.429	1.667	7.857	19.286	0	0	15.571	10.857	2	1.143	5	2	13	21	0	0	19	16	3	2
709	1	42773120	42773405	285	1	3.444	3.111	5.333	17.889	1	1	8.444	21.667	2.111	1.556	7	4	8	23	1	1	12	25	3	4
710	1	42784375	42785183	808	1	5.4	3.75	28.08	9.2	2.4	1	17.64	8.125	1.556	2.652	9	6	47	15	4	1	23	15	2	4
711	1	42804036	42804368	332	1	11.8	12.2	5.7	11.4	2.8	1	25.7	16.9	1.429	7.5	16	15	8	16	4	1	31	23	2	10
712	1	42805759	42806879	1120	2	3.706	2.077	8.457	6.771	1	1	39	8.343	2.969	10.543	9	5	12	10	1	1	57	12	5	19
713	1	42807689	42808353	664	3	4.9	4.762	17.714	12.619	1	1	44.095	16.143	3.55	19.333	10	7	29	18	1	1	60	26	7	32
714	1	42808474	42808867	393	2	5.308	3.308	23.923	12.462	1.25	1	48.538	14.538	5.583	13.923	7	5	30	16	2	1	67	21	10	21
715	1	42809125	42809363	238	1	11.571	6.286	16.714	11.857	1	0	25.857	7.429	3.571	7.857	20	8	19	14	1	0	30	10	5	9
716	1	42814387	42814728	341	1	8.636	11.546	8.727	15.182	1	1	18.454	14	2.545	23	18	16	10	22	1	1	25	19	4	27
717	1	42815631	42817260	1629	4	4.224	3.205	15.02	11.882	1.312	1.462	38.882	10.294	4.022	28.569	11	7	24	19	2	2	55	24	11	47
718	1	42817501	42819411	1910	4	2.582	2.576	12.083	10.617	3.227	1.258	43.683	9.283	4.655	33.9	7	5	22	20	8	3	77	18	9	67
719	1	42819600	42820626	1026	3	2.258	3.2	5.156	13.742	2	1	34.344	4.188	9.562	49.781	4	5	9	28	2	1	43	8	21	72
720	1	42820825	42821236	411	1	2.385	3.091	4.538	7.923	2.222	0	15.615	0	5.077	28.846	3	5	6	12	3	0	18	0	8	38
721	1	42821327	42821533	206	1	2	4.5	6.667	2	0	0	21.333	1	4	21.167	3	5	8	3	0	0	24	1	5	23
722	1	42821856	42826590	4734	7	4.106	3.701	30.37	22.791	1.589	1.577	8.73	1.939	72.757	64.858	12	14	198	107	6	3	29	6	288	251
723	1	42833833	42834029	196	1	2	1.833	9.5	9	0	1	29.5	12.667	2.167	8.333	5	3	12	10	0	1	32	19	3	10
724	1	42834246	42835783	1537	5	3.86	2.795	23.396	8.458	2	1.333	32.25	18.25	3.208	3.894	7	4	44	13	3	2	54	34	8	9
725	1	42838075	42839232	1157	1	9.514	4.946	29.135	7.973	1	1.231	19.595	10.417	2.576	1.5	23	11	64	14	1	2	31	17	5	3
726	1	42845302	42845741	439	1	4.1	1.75	3.929	8.357	0	1	15.429	27.429	1	1	6	2	6	10	0	1	20	35	1	1
727	1	42849156	42851436	2280	2	2.381	2.565	32.422	8.214	1.346	1.312	24.535	7.986	2.9	6.153	5	7	56	16	3	2	47	14	7	11
728	1	42861365	42861965	600	2	5	2.895	34.368	12.21	1.5	1	16.947	13.316	1	17	12	5	48	18	2	1	23	20	1	22
729	1	42862104	42863365	1261	4	8.775	7.075	35.475	24.375	1.81	1	43.15	40.225	4.088	8	20	12	58	37	4	1	69	64	7	27
730	1	42873277	42873493	216	1	1	1.429	9.571	3.143	0	0	26.857	7	0	1	1	2	13	5	0	0	31	10	0	1
731	1	42873691	42873881	190	1	0	1.8	6	2.833	0	1.833	32.5	12.167	1.333	0	0	2	7	4	0	2	34	14	2	0
732	1	42880980	42881304	324	1	3.8	3.9	11.6	9.5	1	0	30.4	16.1	2	2.2	5	5	14	13	1	0	34	21	3	3
733	1	42893322	42895263	1941	3	4.145	2.442	27.367	11.933	1.378	1.333	20.683	12.517	2.047	2.826	12	7	43	28	2	2	33	35	5	7
734	1	42896521	42896751	230	1	5.714	3.429	6.286	8.571	1	1	18.571	27.571	1.167	1.8	7	4	8	9	1	1	24	30	2	2
735	1	42897313	42897798	485	2	4.733	3.8	25.667	7.133	0	1.867	29.533	23.267	4.133	1.357	7	6	31	12	0	3	40	31	6	2
736	1	42897938	42899426	1488	3	2.119	3.447	29.553	9.468	1	1.25	26.681	12.425	2.243	2.5	5	7	51	21	1	2	47	22	4	6
737	1	42899551	42900520	969	3	2.259	1.857	17.677	5.677	1.4	1	24.452	12.065	1.903	1.5	5	3	27	10	2	1	31	26	4	2
738	1	42902231	42902830	599	1	3.778	1.438	11.21	9.316	0	2.375	33.368	18.947	3.842	1	8	2	17	12	0	3	45	26	6	1
739	1	42903187	42903399	212	1	1.429	2.857	8.286	5.286	1	0	29.571	8.143	3	1	2	4	10	7	1	0	35	10	4	1
740	1	42911871	42912229	358	2	33.833	28.833	2.667	4.25	0	1	12.25	7.25	1.111	1	48	37	4	7	0	1	18	13	2	1
741	1	42939083	42939386	303	2	27.778	22.222	1.333	0	1	1.75	3	3	0	1	34	27	2	0	1	2	5	4	0	1
742	1	43024719	43025041	322	1	1.556	1	5.9	5.1	1.4	1	32.7	12	1.375	2.286	3	1	10	9	2	1	38	16	3	4
743	1	43163400	43167999	4599	1	1.546	2.023	1.379	1.392	3.159	4.214	1.47	1.5	1.105	1	5	6	4	3	6	9	3	3	2	1
744	1	43185000	43189199	4199	2	1.628	1.657	1.273	1.516	4.68	4.554	1.6	1.95	1.125	1.048	4	4	2	4	12	10	3	6	2	2
745	1	43190000	43195599	5599	2	1.587	1.455	1.537	1.622	4.816	4.97	1.469	1.302	1.226	1	4	3	3	3	13	11	4	3	3	1
746	1	43216400	43219799	3399	1	1.943	1.764	1.381	1.528	4.38	5.057	1.062	1.429	1.314	1	5	4	2	3	11	11	2	3	2	1
747	1	43309600	43312999	3399	1	1.931	1.479	1.348	1.75	4.375	5.262	1.596	1.857	1.172	1	5	3	3	3	11	11	4	4	2	1
748	1	43374400	43382399	7999	1	1.847	2.382	1.395	1.718	4.709	6.167	1.481	1.792	1.359	1	6	9	4	5	18	18	3	5	4	1
749	1	43411539	43412226	687	2	24.909	38.636	2.714	1.357	2.714	1.077	2.65	3.818	1	1	50	68	4	2	5	2	5	6	1	1
750	1	43428600	43431199	2599	1	1.617	2.31	2.091	1.273	5.42	3.74	1.222	1.859	1.34	2.13	3	5	5	2	13	9	3	4	3	4
751	1	43449800	43458799	8999	2	2.049	2.33	1.426	1.766	4.544	5.251	1.442	1.323	1.191	1.395	7	9	3	4	14	12	4	3	3	4
752	1	43471600	43477599	5999	1	1.722	1.805	1.43	2.236	4.903	5.435	1.866	2.87	1.556	1.027	4	4	5	6	14	16	8	11	3	2
753	1	43493600	43503799	10199	2	2.204	1.965	1.578	1.585	5.343	5.658	1.49	1.329	1.494	1.256	7	6	5	3	13	17	5	3	5	2
754	1	43536386	43536622	236	1	1	1	8.143	11.429	1.333	0	24	11	1	0	1	1	10	15	2	0	26	13	1	0
755	1	43539971	43543164	3193	3	5.286	4.779	27.394	7.969	1.154	1.75	11.283	4.628	49.697	48.828	11	19	67	22	2	4	24	18	132	136
756	1	43543525	43543784	259	1	3.125	2.125	4.125	5.125	2.5	1.333	14	4.25	14.375	26.5	4	3	5	6	3	2	19	5	19	32
757	1	43548427	43549184	757	2	16.375	29.292	6.125	8.042	1.2	1	17.5	13.625	2.348	4	38	55	12	15	2	1	26	24	4	8
758	1	43554381	43554721	340	1	4.556	2.625	3	5.636	1.857	1	24.818	14.546	1.875	1.3	6	4	4	7	2	1	28	20	3	2
759	1	43588570	43589153	583	1	1	2.75	7.421	7.684	1	1	29.947	10.737	1.895	2.842	1	4	9	15	1	1	36	15	3	5
760	1	43589265	43589525	260	1	2.625	1.875	3.625	6.875	0	1.667	25.25	8.375	1.286	0	3	3	4	12	0	2	30	10	2	0
761	1	43617417	43618300	883	2	3.037	2.87	13.37	1.786	0	1.429	16.111	3.2	1	1.538	7	5	18	3	0	2	31	6	1	2
762	1	43618988	43619852	864	1	3.429	3	4.556	2.889	1.882	1.333	30.222	9.444	3.52	1.75	7	6	8	4	3	3	42	13	6	2
763	1	43629757	43630006	249	1	2.714	3.75	14.625	2.286	1	0	14.875	10.875	3.25	2	4	4	17	4	1	0	19	15	4	2
764	1	43630114	43630424	310	1	2.333	0	18.444	2.889	1	0	22.444	5.667	1.667	0	3	0	23	4	1	0	29	8	2	0
765	1	43634259	43635012	753	1	1.611	1	6.5	8.667	1.556	1.556	27.25	15.042	1.333	1.857	3	1	11	19	2	2	33	21	2	2
766	1	43639248	43639520	272	1	6.111	6.667	21	9.556	2.4	0	20.333	13	2	0	15	14	25	14	3	0	28	16	3	0
767	1	43639766	43640154	388	1	4.667	5.727	24.083	15.083	1	1	22	15	2.5	1	16	12	31	18	1	1	34	22	6	1
768	1	43663349	43664006	657	2	53.238	39.429	9.952	4.429	1.25	1.5	13.905	11.857	2.154	2.45	94	72	14	8	2	2	24	22	4	4
769	1	43665939	43666196	257	1	3.375	2.25	10.625	9.25	0	1	27.5	15.875	0	1	7	4	12	12	0	1	30	22	0	1
770	1	43666636	43668578	1942	3	6.611	6.536	22.016	6.721	1.474	1.05	16.213	7.77	6.537	4.582	19	22	41	18	2	2	36	17	18	16
771	1	43672848	43673836	988	1	3.464	2.613	13.226	8.806	1.538	1.04	34.387	19.742	2.053	1.083	8	5	22	18	2	2	45	30	4	2
772	1	43674385	43674657	272	1	4.333	1.444	13.667	9.111	1	1	28	15.222	1.333	2	6	2	16	12	1	1	30	19	2	3
773	1	43675053	43675712	659	1	2	1.667	11.952	6.286	1	1.273	36.048	20.429	1.333	1.75	3	3	18	11	1	2	49	29	2	2
774	1	43686895	43687178	283	1	1.222	0	16.222	7.778	2.5	1	18.556	6.778	0	1	2	0	20	11	3	1	24	8	0	1
775	1	43687278	43690329	3051	6	3.4	3.922	39.337	15.895	1.195	1.562	45.053	26.147	1.581	2.234	10	10	80	32	2	3	91	55	5	5
776	1	43690454	43691152	698	1	7.045	3.682	29.046	10.727	1	1.75	24.273	13.318	1	1.385	12	7	39	17	1	2	31	19	1	2
777	1	43708440	43708853	413	2	39.308	39.462	1.625	1.667	0	0	6.231	3.769	1.778	2	59	59	2	2	0	0	11	8	2	2
778	1	43723524	43725004	1480	2	30.022	38.435	1.3	1.258	2.885	2.044	2.441	3.622	1.818	1.273	85	72	2	2	7	4	5	7	3	2
779	1	43729387	43731381	1994	3	9.033	7.7	25.492	6.294	2.667	0	12.806	6.306	74.371	61.435	26	20	97	17	6	0	23	15	242	228
780	1	43745123	43745460	337	1	5.9	3.6	12	6.5	0	1	39	17.2	2	1	8	5	15	8	0	1	44	21	3	1
781	1	43752749	43753585	836	4	26.962	18	14.077	6.038	1.111	0	9.923	6.385	1.85	1	53	35	23	10	2	0	18	12	4	1
782	1	43755085	43755354	269	1	3.857	1	19	7.875	1	0	11.625	1.5	2.4	1.25	5	1	23	12	1	0	16	2	3	2
783	1	43755499	43755974	475	1	3.067	3.067	18.067	8.933	0	0	15.4	4.333	2.267	1	6	5	22	14	0	0	21	7	3	1
784	1	43757856	43758087	231	2	1.75	2.625	10.5	18	1	0	38.5	10.875	1.429	2	2	4	12	23	1	0	44	13	2	4
785	1	43758418	43758941	523	2	3.188	1.2	11.5	13.688	1	0	30.875	7.688	1.75	1.333	5	2	15	19	1	0	35	11	2	2
786	1	43759663	43760147	484	2	5.2	3.067	8.6	15.533	1	1	28.267	12.4	1.786	1.167	10	5	14	19	1	1	38	17	3	2
787	1	43761328	43762500	1172	2	2.606	2.344	17.568	6.135	1	1	19.324	7	2.143	1.625	5	4	24	11	1	1	29	12	5	2
788	1	43762931	43763208	277	1	3	2.125	17.333	11.111	2.5	1	24.556	8.444	3.333	2	5	3	21	14	3	1	29	11	4	2
789	1	43763931	43764133	202	1	2	2	12.429	22.143	1	1	10.857	7.143	2.333	1.571	3	3	16	27	1	1	16	9	3	3
790	1	43764207	43764576	369	1	2.75	1.5	18.667	13	1	1	18.167	5.833	1.667	2.333	4	2	24	19	1	1	21	7	3	3
791	1	43770368	43773835	3467	6	4.078	3.188	25.477	10.917	1.184	1.296	35.771	10.156	3.129	6.165	10	11	43	23	3	2	79	26	8	23
792	1	43774726	43776073	1347	4	3.238	4.025	21.143	14	1.552	1	37.238	7.238	5.262	13.309	6	10	36	26	3	1	51	14	12	22
793	1	43776650	43777153	503	1	1.875	2.062	16.312	10.5	0	1	19.688	5.438	3.75	8.438	3	4	21	13	0	1	28	7	6	12
794	1	43777437	43777646	209	1	2.714	1.571	8.571	7.429	0	0	33.714	2.143	4.286	8.286	4	2	10	8	0	0	37	4	5	13
795	1	43778043	43778703	660	2	2.55	3.571	12.905	8.19	0	0	28.476	5.19	5.143	11.571	4	7	19	12	0	0	35	10	12	18
796	1	43778843	43791318	12475	33	4.81	3.479	35.387	19.056	1.436	1.297	23.047	5.894	27.071	22.802	17	12	104	63	4	3	59	28	102	77
797	1	43802356	43802545	189	1	1.5	1	9.167	3.667	1.833	1	27	32	7	0	2	1	12	5	2	1	31	36	8	0
798	1	43803775	43806059	2284	4	3.016	2.673	41.347	12.125	1	1	24.806	8.486	4.577	3.031	6	5	100	35	1	1	42	19	18	9
799	1	43808933	43809349	416	1	4.077	3.077	7.077	10.154	1.333	1	28.692	8.615	1.444	1.2	7	4	9	13	2	1	36	15	2	2
800	1	43810560	43810980	420	1	3.714	2.667	10.357	4.714	1	0	25.571	10.429	1.333	1.714	6	4	15	9	1	0	33	13	2	3
801	1	43811414	43811606	192	1	3.333	4.333	10.667	5.333	0	1	28.5	8.5	1.2	1	4	5	13	6	0	1	32	11	2	1
802	1	43820150	43822428	2278	2	3.203	2.448	29.141	6.732	1.556	1	21.93	6.692	2.82	4.098	9	7	49	13	2	1	49	12	8	9
803	1	43871947	43872513	566	1	5.333	3.765	20.222	4.611	2.25	0	12.778	7.444	4	1.3	8	9	31	8	4	0	22	11	8	3
804	1	43872712	43873439	727	2	3.5	1.625	22.454	12.591	2.9	1	25.273	13.5	2.182	2	9	2	38	19	4	1	35	16	4	2
805	1	43873524	43873750	226	1	1.857	0	11.143	21.714	1	1	25.429	23.286	1	1.143	3	0	15	25	1	1	31	29	1	2
806	1	43882063	43882642	579	3	3.882	2.389	21.278	15.556	0	0	31.333	17.833	1.176	2.389	7	5	31	24	0	0	38	28	2	5
807	1	43886510	43886805	295	1	2.286	2	20.333	10.667	1	1	15.667	16	1	0	4	4	23	12	1	1	23	21	1	0
808	1	43886841	43887054	213	1	4.143	1.714	10.286	10	1	1.571	25.429	29	2.571	0	6	3	14	11	1	2	29	33	3	0
809	1	43888353	43893637	5284	9	4.176	2.571	39.061	14.17	1.087	1.105	36.539	16.454	2.328	2.444	16	9	94	26	2	2	67	35	6	8
810	1	43893894	43894545	651	2	3.95	2.632	19.15	12.65	1	1.5	45.25	28.2	2.4	2.769	9	5	27	21	1	2	56	40	4	4
811	1	43894641	43895768	1127	2	2.794	2.13	22.429	14.171	0	1	36.6	18.6	1.25	1.4	7	4	32	22	0	1	53	33	2	2
812	1	43895789	43896274	485	3	2.5	2.143	19.533	12.667	1	0	25.933	22	1.214	0	5	4	26	20	1	0	29	35	2	0
813	1	43931458	43931727	269	1	3.125	2.75	9	6.5	0	0	31.625	18.625	1.125	1	4	4	13	10	0	0	35	21	2	1
814	1	43931875	43932075	200	1	4.833	4.667	14.5	11	0	0	29.5	12	0	0	6	6	16	13	0	0	30	14	0	0
815	1	43932273	43932749	476	2	4.133	1.75	19.067	8.333	1.625	1.857	29.067	17.533	3.286	1.714	6	2	24	20	2	2	37	26	6	2
816	1	43932921	43936580	3659	9	5.336	4.227	36.896	20.374	1.357	1.703	30.861	15.887	1.659	1.833	20	18	83	53	3	4	55	44	4	4
817	1	43936852	43937389	537	3	4.235	1.938	16.294	13.823	1.75	1	33.118	24.647	2.6	1	5	5	22	19	2	1	49	30	4	1
818	1	43937545	43937898	353	1	2	1.3	10.182	7.091	1.3	1.6	27.818	21.273	1.727	1	3	2	12	11	2	2	31	23	3	1
819	1	43940733	43940985	252	1	4.75	1	7.125	5.875	0	1	30	19.875	2.857	0	6	1	9	7	0	1	35	23	3	0
820	1	43952126	43955182	3056	8	3.759	2.304	45.896	14.979	1.458	1	30.344	14.188	2.922	1.333	10	6	104	43	4	1	56	39	5	3
821	1	43957582	43957788	206	1	2.167	3.333	4.167	6.167	1	0	32.333	18	1	1.833	3	4	5	7	1	0	36	23	1	2
822	1	43958355	43958638	283	1	5.333	2.111	12.333	20.667	1	0	21.778	23.667	1	2.143	7	3	14	25	1	0	29	29	1	3
823	1	43958694	43959003	309	1	3.667	3.778	19.667	6.333	0	1	18.889	17.889	1	2.333	6	7	23	7	0	1	21	22	1	3
824	1	43959207	43959678	471	2	3.692	2.778	17.357	15	2.6	1	11.714	13.143	1	0	7	4	26	22	3	1	17	18	1	0
825	1	43963718	43967195	3477	3	4.858	2.145	34.046	7.411	1.185	1.061	22.741	9.417	2.306	1.256	11	5	87	18	2	2	38	17	5	3
826	1	43967865	43968055	190	1	1	0	11.167	5	2.2	1	25	20	1	1	1	0	14	7	3	1	26	22	1	1
827	1	43972388	43976314	3926	8	3.303	1.609	44.41	12.459	1.647	1.441	28.664	12.893	2.167	1.804	7	4	137	30	3	3	63	40	6	6
828	1	43978570	43979009	439	2	1.5	4	19.786	14.071	0	1.167	31.286	20.286	1.667	1.2	3	6	23	20	0	2	42	29	3	2
829	1	43979469	43980657	1188	4	3.676	3.083	32.973	21.73	1.556	1.737	33.324	20.514	1.9	1.458	7	7	48	33	2	3	47	33	4	3
830	1	43980950	43982462	1512	3	2.957	2.725	34.255	19.894	1.158	1.4	38.191	18.915	1.885	2.261	6	7	64	33	2	2	70	29	3	3
831	1	43990414	43991540	1126	3	4.229	1.292	17.2	11.943	1.655	1.667	33.229	21.686	1.4	7.724	8	2	32	18	3	3	49	36	2	17
832	1	43996533	43996974	441	2	5.714	1.643	16.357	10.786	0	1	29.5	17.357	3.8	1.429	9	2	25	18	0	1	32	25	5	3
833	1	43997373	43997638	265	1	5.111	3.444	11.111	6.111	1	1	28.778	10.667	2.889	2	7	5	13	8	1	1	35	13	4	2
834	1	43997767	43997957	190	1	8.833	5.167	8.5	5.333	1.8	1	30	11.833	4.833	1	10	6	11	6	2	1	33	15	6	1
835	1	43999500	44000402	902	2	47.821	49.036	9.25	3.846	1.625	1.167	17.321	11.893	2.259	2	114	102	17	9	2	2	31	16	4	4
836	1	44077071	44077341	270	1	14.875	32.75	1	0	1.6	0	2.2	6	0	1.125	19	39	1	0	2	0	4	9	0	2
837	1	44100076	44100282	206	1	4.333	2.333	7.333	4.5	1	0	31.667	12.833	1	0	5	3	9	5	1	0	34	15	1	0
838	1	44100564	44100998	434	1	2.857	2.857	9	8.5	1	0	34.5	18.714	2.182	1	5	4	12	13	1	0	45	26	3	1
839	1	44101719	44102615	896	3	4.679	2.741	26.429	15.75	1	1	39.857	15.786	2.04	1.095	8	5	37	23	1	1	55	27	5	2
840	1	44102913	44103684	771	2	3.95	2.174	9.5	14.833	1	1	31.208	13.125	1	2.176	7	5	17	24	1	1	51	16	1	3
841	1	44130965	44131377	412	1	3.846	2.083	14.308	11.231	1	1	31.308	15.385	1.091	1	7	3	19	14	1	1	37	22	2	1
842	1	44131834	44132106	272	1	1.429	1.333	18.444	5.111	1.6	1	20.444	7.556	1	0	3	2	22	8	2	1	23	10	1	0
843	1	44132147	44132783	636	3	4.5	1.929	18.3	8.6	1	1.895	36.8	24.75	2	1.5	7	4	27	13	1	4	52	38	3	2
844	1	44179722	44180579	857	2	3.852	3.481	7.889	4.667	1.188	0	30.63	23.778	1.696	2	7	5	13	8	2	0	38	36	3	3
845	1	44183445	44183867	422	2	67.538	54	7.692	3	1	1.143	20.385	13.462	3	1.4	111	77	11	5	1	2	25	17	4	2
846	1	44199035	44201365	2330	4	4.957	3.985	40.397	13.863	1.1	1.179	10.11	3.831	86.616	72.11	13	11	160	42	2	2	30	9	236	222
847	1	44202540	44202841	301	1	3.889	2	4	8.667	0	0	25.667	3.778	8.111	21.889	7	4	5	14	0	0	31	5	12	29
848	1	44203216	44203417	201	1	1	0	4	5.167	0	1.333	26.667	16.833	7	19.667	1	0	7	7	0	2	30	20	8	23
849	1	44205631	44205937	306	1	5	1	3.1	7.6	2	1.333	30.1	8.8	2.667	2.4	6	1	4	11	3	2	36	11	4	4
850	1	44206913	44207313	400	1	2.917	0	5.417	6.75	1	1	26.75	6.167	2.083	3.5	4	0	9	9	1	1	31	9	3	6
851	1	44207428	44207641	213	1	1.833	1.25	7	4.833	1	0	31.5	13.833	1	6	2	2	8	7	1	0	35	16	1	7
852	1	44249477	44249782	305	2	26	22.667	0	2.8	0	1	0	2.667	0	0	34	29	0	4	0	1	0	4	0	0
853	1	44260571	44263123	2552	5	5.821	5.218	29.3	10.095	2.095	1.274	13.162	6.787	77.438	64.525	11	16	139	39	7	3	34	17	273	233
854	1	44329667	44333370	3703	7	6.472	5.031	69.8	18.609	2.375	1.8	9.816	3.76	109.087	87.939	19	16	194	61	5	4	27	8	303	284
855	1	44375660	44376032	372	2	31.083	34.333	1	1	1	2.333	1.545	2.75	1.143	1.545	47	48	1	1	1	3	2	4	2	2
856	1	44399600	44404999	5399	1	1.659	2.025	1.716	1.451	3.892	6.019	1.776	2.239	1.311	1.203	4	5	5	3	11	19	5	6	3	2
857	1	44422800	44426999	4199	1	1.888	1.848	1.071	1.604	5.107	5.914	1.324	1.591	1.302	1.167	5	5	2	3	17	14	2	3	3	2
858	1	44435200	44451799	16599	2	1.728	1.634	1.235	1.491	4.781	4.493	1.305	1.338	1.141	1.243	6	5	3	3	15	15	4	4	2	3
859	1	44496976	44497307	331	2	21.7	26.8	1.286	2	6.1	2	4.2	2.7	1.5	1	28	33	2	2	9	3	7	4	2	1
860	1	44542994	44543430	436	1	9.071	29.429	1.429	2.714	2	1.75	0	2.462	1	1.571	14	38	3	6	3	3	0	5	1	3
861	1	44640679	44641132	453	2	42.071	65.286	1.111	3.167	2.5	2	6	4.714	1.385	3.643	68	105	2	5	4	3	9	8	3	5
862	1	44650706	44651004	298	2	46.111	29.667	1.25	0	2	1	3.444	1.778	2	0	62	39	2	0	2	1	5	3	2	0
863	1	44654232	44655537	1305	4	10.439	12.415	30.195	6.293	1.308	1.647	11.244	2.25	34.439	41.122	23	37	58	12	2	2	23	4	67	90
864	1	44655681	44656156	475	3	8.929	9.429	18.571	2.375	1	1	9.286	4.214	19.214	23.714	12	13	26	3	1	1	14	5	27	41
865	1	44661229	44662207	978	7	35.667	31.833	57.767	19.2	1.583	1.889	17.167	19.333	18.8	17.167	101	87	120	34	3	3	33	45	40	44
866	1	44695992	44696560	568	2	3	3.5	2.389	2.722	3.667	2.111	8	4	40	25.611	5	6	5	5	5	3	10	6	57	31
867	1	44700824	44702275	1451	6	15.478	24.826	9.283	6.826	1.667	1.31	17.478	13.413	25.304	44.565	38	57	16	13	4	3	28	23	69	89
868	1	44708600	44716199	7599	2	2.46	2.498	1.477	2.386	6.791	5.362	2.51	3.549	2.541	3.659	7	7	4	7	23	13	13	13	10	25
869	1	44719592	44721283	1691	6	4.776	4	44.887	12.096	2.154	1.452	13.383	4.154	72.792	71.547	10	7	107	20	4	3	35	11	193	186
870	1	44725533	44727694	2161	4	4.203	3.691	60.265	29.177	2.074	2.227	6.831	2.095	86.382	69.191	11	8	188	90	6	5	16	4	207	239
871	1	44743107	44743294	187	1	25.4	12.4	3.6	3.6	1	1.2	10.6	5.2	2.5	1.4	28	14	6	5	1	2	12	6	3	2
872	1	44764993	44765267	274	1	3	1.875	4.25	2.286	1.875	1.25	7.125	3.75	21.625	10.625	4	2	5	4	3	2	9	5	25	12
873	1	44765842	44766256	414	2	5	2.462	5.846	1.333	2.462	1	11.231	8.308	21.077	25.462	8	4	8	2	3	1	17	12	30	33
874	1	44771200	44778599	7399	2	2.592	2.737	1.388	1.954	6.203	6.463	1.649	2.371	1.369	2.085	9	7	4	4	16	21	5	7	4	6
875	1	44779400	44781999	2599	1	1.828	2.3	1.782	1.509	6.938	4.988	2.439	2.462	1.551	2.116	5	4	5	3	13	10	5	9	3	5
876	1	44783400	44786999	3599	1	2.606	3.019	1.355	1.657	6.643	5.387	2.487	3.528	1.803	1.89	7	8	2	3	15	15	7	11	4	4
877	1	44787800	44795599	7799	2	2.837	2.518	1.628	1.615	6.116	5.224	3.357	2.013	2.163	3.63	17	15	6	4	19	18	16	7	12	22
878	1	44800929	44803697	2768	4	8.068	6.214	11.024	7.774	2.129	1.469	16.07	6.642	64.139	80.209	17	16	28	20	6	3	38	18	220	250
879	1	44824554	44824809	255	2	22.375	30.125	1.125	1	1	0	1	1.5	1	0	28	35	2	1	1	0	1	2	1	0
880	1	44842123	44842326	203	1	1.6	3	1.5	8	5.5	1.833	11	31.333	1.833	1.8	2	5	2	11	7	3	13	35	4	2
881	1	44849426	44849615	189	1	4.5	6.667	1	8.333	1.333	0	8.5	27	2.167	2.5	7	8	1	11	2	0	10	30	3	3
882	1	44876869	44878061	1192	5	4.027	5.444	13.946	30	2.074	1.417	51.027	35.676	5.405	7.351	7	12	24	55	4	3	80	66	9	14
883	1	44878173	44879279	1106	5	8.2	6.771	14.886	8.457	1.043	0	31.229	19.343	7.2	5.394	22	17	23	18	2	0	44	37	14	12
884	1	44879723	44880069	346	1	2.25	3.455	2.909	9.091	1	2	26.546	34.545	2	2.273	3	5	4	11	1	2	33	41	3	4
885	1	44903935	44904144	209	1	3.143	1.667	8	24.714	1	1.429	20	8.286	1.833	2.714	4	2	10	30	1	2	25	10	2	3
886	1	44964305	44964518	213	1	6	3.429	10.429	3.143	0	0	16	1.714	18.143	7.286	7	4	14	4	0	0	21	2	21	8
887	1	44964532	44966149	1617	8	27.647	28.157	49.216	11.431	2.333	1.217	6.608	6.102	110.745	96.353	82	84	107	29	5	2	12	12	228	220
888	1	44976464	44977758	1294	2	3.641	2.75	5.15	4.03	1.37	1.583	10.375	4.026	26.816	47.9	6	6	11	10	2	2	17	9	56	99
889	1	44982000	44988199	6199	1	1.812	1.655	1.275	1.247	4.144	6.382	1.417	1.783	1.59	1.615	5	4	3	2	13	18	3	5	4	4
890	1	45055993	45056468	475	1	9.867	22.4	1	0	3.333	3.667	1.273	3.154	1.714	1	16	25	1	0	5	6	2	5	2	1
891	1	45065113	45067145	2032	4	5.475	5.897	28.906	16.719	1.8	1.75	9.016	5.438	111.641	101.219	10	12	83	51	4	3	17	10	246	266
892	1	45099400	45106199	6799	2	2.825	2.915	1.592	2	7.455	7.42	2.067	3.63	1.718	2	10	15	6	6	28	25	8	17	4	6
893	1	45109651	45110709	1058	2	6.968	7.515	7.091	4.364	2.394	4.167	12.485	9.424	57.849	43.364	11	19	12	7	5	8	26	20	105	96
894	1	45111705	45112446	741	2	27.783	39.174	1.059	2.333	1	1.167	2.238	3.565	1.706	2.909	61	77	2	3	1	2	5	7	6	4
895	1	45112800	45118599	5799	2	3.85	3.337	1.959	1.412	6.073	6.569	1.892	2.461	1.269	1.448	12	12	5	3	18	18	5	11	3	4
896	1	45133000	45137799	4799	2	1.305	1.716	1.163	1.136	5.324	5.635	1.474	1.41	1.485	2.178	2	5	3	2	19	14	4	3	2	6
897	1	45218000	45220399	2399	1	1.655	1.31	1.265	1.105	6.027	5.371	1.4	1.655	1.146	1.077	3	3	3	2	13	12	3	4	2	2
898	1	45223400	45230799	7399	1	2.123	1.954	1.183	1.624	4.154	3.811	1.073	1.4	1.349	1.136	7	5	3	4	12	9	2	7	3	2
899	1	45236644	45236905	261	1	15.625	26.75	1.2	0	2.125	0	1	1	1	0	21	32	2	0	4	0	1	1	1	0
900	1	45239173	45239355	182	1	25.6	16.8	2.8	1.75	2.4	1	1	2	1	0	26	19	3	2	3	1	1	3	1	0
901	1	45271600	45279999	8399	2	1.782	1.81	1.55	1.615	6.508	5.553	1.302	1.289	1.488	1.273	5	6	4	5	16	16	4	5	4	2
902	1	45280724	45281890	1166	3	10.135	4.297	11.324	3.059	2.045	1.417	5.892	4.414	53.216	41.216	17	7	23	8	5	2	11	9	90	91
903	1	45282071	45282374	303	1	4.9	1	2.875	2.333	0	1	11.1	4.2	23.2	6.2	7	1	4	3	0	1	17	6	29	8
904	1	45309430	45309717	287	1	6.222	2	5	7.667	1	1.667	33.111	27.778	1.75	1	9	2	8	9	1	2	41	35	3	1
905	1	45310213	45310597	384	1	2.75	3.833	6.083	6.333	1	1	37.917	15.333	1.286	1	4	5	8	11	1	1	46	22	2	1
906	1	45310691	45313864	3173	8	4.174	2.642	34.707	13.546	1.412	1.312	36.717	19.646	4.603	4.123	13	6	73	27	4	3	66	39	13	10
907	1	45314157	45314418	261	1	4.375	3	11	7.125	1	1	24.25	6.625	1.25	1.429	5	4	14	10	1	1	26	8	2	2
908	1	45314660	45315070	410	1	3.833	2	10.917	6.75	1.667	0	30.5	11.167	1	1.556	6	3	14	9	2	0	37	15	1	2
909	1	45319500	45319741	241	1	2	4.429	8.143	4.714	1	1	24.571	17.714	2	0	3	6	11	5	1	1	26	22	3	0
910	1	45329527	45329898	371	1	7.667	3.25	20.417	5.167	0	0	13.25	6	2.417	1.4	11	5	27	7	0	0	16	9	4	2
911	1	45330502	45330747	245	1	3	2.714	19.857	6.714	0	0	4	4.143	1.857	1.333	4	4	22	12	0	0	5	6	2	2
912	1	45374274	45374734	460	2	4.231	3.857	18.286	17.286	1.286	0	25.286	14.714	1	1	7	5	27	22	2	0	28	19	1	1
913	1	45375060	45375521	461	2	10.733	13.6	30.933	12.4	3	0	27.733	13	1.357	1.467	16	19	41	16	3	0	34	18	2	2
914	1	45399308	45400134	826	2	11.154	7.385	16.423	4.423	1	0	15.308	8.808	1	2.783	24	16	25	6	1	0	21	19	1	7
915	1	45410200	45415799	5599	1	2.024	1.673	1.835	1.4	7.954	5.45	3.831	2.907	1.151	1.833	6	5	6	3	24	13	9	10	2	6
916	1	45432400	45435999	3599	1	1.545	1.761	1.936	1.5	4.884	3.8	1.556	1.156	1.273	1	3	3	5	2	10	7	2	2	2	1
917	1	45442753	45442942	189	1	28.2	21.2	2.6	2	3.8	0	1.4	2.8	0	1.333	30	24	3	2	6	0	2	4	0	2
918	1	45444200	45450199	5999	2	1.785	1.709	1.351	1.587	5.412	5.022	1.322	1.256	1.182	1.114	4	5	4	4	17	18	4	3	3	2
919	1	45452200	45454799	2599	1	1.661	2.278	1.647	1.638	5.938	4.728	1.348	1.318	1.44	1.138	4	8	5	3	12	14	3	2	3	2
920	1	45472800	45479399	6599	2	1.712	1.986	1.397	1.526	4.55	4.337	1.222	1.716	1.123	1.212	4	6	3	5	13	13	3	4	2	3
921	1	45481200	45486199	4999	2	2	1.424	1.296	1.238	6.346	6.225	1.653	1.796	1.31	1.25	5	5	2	2	13	18	4	4	3	2
922	1	45488199	45491346	3147	5	6.607	4.948	69.031	24.061	1.628	1	9.947	2.71	85.133	76.204	16	16	261	110	3	1	25	7	255	261
923	1	45544808	45545098	290	2	31.222	26.222	2.111	1.333	1	1	15.111	3.333	0	2.444	42	33	3	2	1	1	21	4	0	4
924	1	45545642	45545857	215	1	6.571	4.143	6.714	5	0	0	34	7.286	0	0	7	5	8	7	0	0	38	11	0	0
925	1	45574700	45576196	1496	4	6.064	3.702	18.064	13.043	1.385	1.4	37.447	26.915	1.957	1.706	13	6	30	21	3	2	51	42	4	3
926	1	45576294	45576830	536	3	7.5	9.5	27.5	19.25	2.417	1.786	53.438	26.312	2.154	1.875	11	12	40	24	4	3	69	37	4	3
927	1	45576990	45577818	828	3	5.115	4.12	11.731	14.385	1.7	1	36.231	30.885	1.429	1.909	8	8	25	26	3	1	51	41	2	3
928	1	45578218	45578441	223	1	1	1.714	3	3.286	0	0	13.714	30.143	1.857	1	1	2	4	5	0	0	17	36	2	1
929	1	45665595	45666043	448	2	2	1.375	15	4.571	0	0	25.571	8.143	1.357	1	3	2	21	8	0	0	33	12	2	1
930	1	45771179	45771395	216	1	28	18.429	1	1	1.857	0	4.286	7.429	2	0	33	22	1	1	3	0	5	12	2	0
931	1	45806096	45806674	578	1	2.5	1.389	4.111	3.333	1.714	1.286	37.167	17.722	2.167	1.875	5	2	6	6	3	2	50	27	4	2
932	1	45821819	45822729	910	1	2.107	1.786	1.75	2.625	3.571	0	9.103	2.786	5.357	26.965	4	3	3	5	7	0	14	6	13	38
933	1	45830600	45833999	3399	1	1.354	1.899	1	1.514	4.217	4.702	1.921	1.973	1.564	1.44	3	5	1	3	11	9	4	5	4	3
934	1	45877800	45882799	4999	2	1.74	1.705	1.448	1.723	5.531	5.461	1.409	1.649	1.488	1.273	5	4	3	5	13	12	5	4	4	2
935	1	45977295	45977809	514	1	3.917	4.062	54.75	12.812	1.154	0	17.625	10	5.875	1.25	7	6	89	16	2	0	20	16	9	2
936	1	46049950	46050420	470	2	9.133	10.6	15.6	12	1.091	0	37.067	22.333	1	3.133	13	16	17	15	2	0	53	28	1	6
937	1	46056016	46056238	222	1	23.286	18.571	0	1	0	0	4.143	2.167	0	0	27	22	0	1	0	0	5	3	0	0
938	1	46085804	46086042	238	1	2.571	3.429	5.857	5.429	0	0	34.571	22.286	2.857	2.5	3	4	9	7	0	0	37	26	4	3
939	1	46101184	46102043	859	2	3.04	4.296	18.296	6.963	0	1	29.37	11.074	2.381	0	5	9	28	13	0	1	42	16	5	0
940	1	46102097	46102749	652	2	3.65	1.812	15.9	3.167	0	1	24.65	9.55	1.25	1	8	4	18	6	0	1	33	14	2	1
941	1	46120097	46120342	245	2	26.857	30	3.857	4.429	1	0	12.714	4.286	1	1	32	33	5	6	1	0	14	5	1	1
942	1	46139502	46139889	387	1	5.583	2.4	19.667	7	0	0	15.083	6.25	2.556	1.25	8	3	25	10	0	0	20	8	4	2
943	1	46315202	46315502	300	2	3	1.333	3.667	6.333	0	2	20.889	8.556	21	22.889	4	2	7	9	0	2	26	11	26	27
944	1	46315685	46317665	1980	4	5.5	2.982	34.339	7.258	1	1.05	6.678	2.837	78.903	63.419	15	7	103	26	1	2	15	7	219	190
945	1	46342207	46344638	2431	4	4.836	5.16	54.592	5.184	1	1.769	9.392	3.648	71.342	49.539	11	19	133	11	1	3	24	11	165	120
946	1	46354403	46357730	3327	7	18.058	13.451	82.635	19.74	1.37	1.556	9.379	3.044	91.654	78.49	76	48	288	69	2	4	28	9	257	262
947	1	46409998	46413426	3428	8	10.617	7.381	50.729	14.009	2.397	1.787	17.421	5.653	121.308	106.598	31	32	198	48	6	5	49	17	372	359
948	1	46418286	46421964	3678	7	11.14	7	30.391	12.93	1.51	1.615	13.374	4.042	91.87	64.087	30	23	102	43	4	4	41	11	256	187
949	1	46422185	46422363	178	1	2.6	1	3	3.8	0	2	14.6	10.8	12.8	15.2	4	1	3	5	0	2	16	12	15	16
950	1	46430698	46432747	2049	3	7.095	4.683	14.407	3.644	1.667	1.7	5.762	2.868	74.516	54.688	16	15	36	10	3	3	9	7	165	142
951	1	46464085	46466247	2162	3	7.706	7.314	16.508	6.806	2	1.705	15.559	8.368	96.573	107.426	17	21	52	16	5	4	29	13	258	276
952	1	46466597	46466877	280	1	3.125	1	3.625	7	0	1.25	18	13.25	7.625	22.625	5	1	4	9	0	2	21	14	10	25
953	1	46482540	46482761	221	1	3.429	1.857	4	7.143	1.4	0	22.571	29.714	0	2	5	3	5	8	2	0	25	33	0	3
954	1	46486471	46486661	190	1	3.167	0	3.5	12	0	1	25	12.167	2	1.333	4	0	4	13	0	1	26	13	2	3
955	1	46500452	46501309	857	2	30.154	32.923	2.88	1	0	1	1.667	3.615	1.2	1	58	55	7	1	0	1	3	6	2	1
956	1	46505681	46506030	349	2	42	25.909	5.182	1.2	1.333	0	8.727	4.182	1	4.125	64	36	8	2	2	0	14	6	1	6
957	1	46512333	46512658	325	1	23.6	17.1	6.1	2.8	0	0	10.4	4.3	3.2	1.9	30	24	8	4	0	0	14	9	5	2
958	1	46512980	46513274	294	1	5.222	3.444	3.778	7.556	2	0	32.667	14.889	1.75	1	8	6	5	9	3	0	38	18	2	1
959	1	46514977	46515661	684	2	4.667	2.333	16.905	12.143	1.9	1.667	44.095	19.476	5.81	7.381	11	5	24	16	2	2	53	30	10	11
960	1	46522198	46522396	198	1	3.5	2.333	17.833	13.333	1	1	22.167	6.333	24.833	10.167	5	3	22	15	1	1	26	9	27	14
961	1	46522550	46523158	608	3	4.111	1.684	27.474	9.421	0	0	27.368	7.421	13.684	7.158	10	3	38	14	0	0	46	11	28	12
962	1	46541264	46541542	278	1	5	1.714	8.111	8.222	1	1	10.333	8.556	7.444	22.778	6	3	10	11	1	1	11	11	9	27
963	1	46541823	46545026	3203	6	7.31	7.475	96.307	34.743	1.855	1.143	6.747	3.265	111.139	95.663	20	26	229	102	4	2	19	9	280	241
964	1	46545109	46548033	2924	6	5.043	3.609	27.826	13.413	1.725	1	15.554	8.055	69.815	53.609	12	8	65	26	3	1	46	19	180	107
965	1	46548199	46548398	199	1	2.833	1	9.5	14.167	1	0	24	3.833	18.667	12.667	4	1	11	15	1	0	26	7	23	14
966	1	46548733	46549050	317	1	1.75	1	6	17.4	0	0	20.7	9.7	5.4	7.5	3	1	9	19	0	0	24	13	7	12
967	1	46549078	46549452	374	1	4.667	2.333	10.167	17.5	0	1	39.583	20	8.25	12.417	6	3	13	26	0	1	49	26	11	18
968	1	46549651	46549889	238	1	3.75	3.571	14.125	15.125	0	1	28.5	10.5	5.875	4.875	5	4	16	16	0	1	34	15	7	6
969	1	46550704	46550995	291	1	4.556	1.778	14.333	24	1.625	0	26.778	15.889	3.778	7.222	6	2	18	28	2	0	31	21	6	9
970	1	46551087	46551678	591	3	2.667	2.556	26.167	18.667	1.4	1	29.222	15.167	7.941	8.389	6	4	32	25	2	1	46	24	15	15
971	1	46611501	46611690	189	1	1	1	6.333	6.5	1	1	12.833	29.833	0	0	1	1	8	10	1	1	15	34	0	0
972	1	46656381	46656589	208	1	12.571	23.286	9	5.286	1	0	16.571	10.571	1.714	2.429	15	26	10	7	1	0	18	13	2	4
973	1	46657282	46659007	1725	2	3.804	2.911	44.151	8.849	0	1.4	18.887	7.547	1.333	3.351	8	7	100	15	0	2	37	19	2	6
974	1	46691159	46691496	337	1	4.091	1.556	11.273	3.273	1	1	33	20	1.8	2	6	2	13	5	1	1	41	30	3	3
975	1	46735170	46735662	492	1	2.4	1.846	20.6	4.6	1	1	15.8	11.4	1	1	4	3	27	6	1	1	20	14	1	1
976	1	46764852	46765738	886	2	3.107	4.357	23.071	14.25	2.167	1.7	26.714	21.821	1.357	1.25	6	7	44	26	4	3	43	34	2	3
977	1	46808238	46808502	264	1	36.375	17.75	4.875	1.625	0	1	6.25	2.75	1.5	1.8	45	22	6	2	0	1	8	4	2	2
978	1	46873702	46874076	374	1	4.222	1	24.454	6.182	0	0	19.818	6.636	1	1	7	1	29	10	0	0	24	13	1	1
979	1	46874246	46874819	573	1	3.733	1.867	26.167	5.167	0	0	13.778	5.667	1.75	1	8	3	33	7	0	0	22	10	2	1
980	1	46875764	46877048	1284	1	2.237	2.206	22.025	8.85	1	1	19.775	10.2	1.417	1	4	5	34	15	1	1	30	17	3	1
981	1	46884835	46886252	1417	2	4.523	2.651	28.136	10.386	1.5	1	12.364	7.955	1	1	14	6	43	18	2	1	24	14	1	1
982	1	46912091	46914479	2388	4	4.351	2.571	31.28	12.093	1.556	1.217	24.693	12.867	1.826	1.321	15	5	59	28	2	2	40	25	4	3
983	1	46914563	46914794	231	1	1	1.833	14.714	13.714	0	1	37.286	28	0	1	1	2	18	22	0	1	39	32	0	1
984	1	46923829	46925259	1430	2	3.5	2.722	24.489	6.711	1.3	1.167	20.556	10.4	1.75	1.292	9	6	42	14	3	2	30	18	3	2
985	1	46929704	46930238	534	1	5	3.667	30	5.625	1	0	16.812	14	2.25	1.222	7	5	34	9	1	0	20	20	4	2
986	1	46930364	46930776	412	1	4.385	2.692	21.923	6.615	0	0	16.615	4.692	2.556	1	6	4	28	11	0	0	21	7	4	1
987	1	46962422	46962751	329	1	4.2	6	19.5	6.5	1	1	15	10	0	2.125	7	12	23	10	1	1	18	11	0	3
988	1	46985846	46986916	1070	3	15.177	11.823	23.441	3.235	1	1.75	12.059	5.471	2.464	2.909	32	27	45	6	1	2	35	12	7	5
989	1	46992392	46992957	565	2	65.529	54.588	1.5	0	2	1	5.529	6.941	1.688	1.692	120	94	2	0	3	1	8	9	3	3
990	1	47003505	47003971	466	2	89.133	65.2	2.308	1.333	1.75	1	5.733	3.643	2.333	2.333	163	121	3	2	3	1	8	5	4	3
991	1	47061800	47070199	8399	4	3.042	6.816	1.834	1.92	10.65	7.945	2.708	4.245	2.06	5.268	9	61	4	7	39	27	10	17	6	40
992	1	47300607	47301347	740	1	2.958	1.267	22.375	7.208	1.75	0	15.333	4.417	2.478	2.273	6	2	32	12	2	0	27	8	4	4
993	1	47302312	47302540	228	1	1.571	1	11.571	7.143	0	0	30.571	11.714	2.429	0	2	1	15	8	0	0	35	14	3	0
994	1	47374721	47375212	491	2	33.667	26.333	1.75	0	2	1.2	5.267	2.867	1.545	1.4	52	38	2	0	2	2	8	5	2	2
995	1	47541057	47541496	439	2	19.462	23.385	0	0	3.385	4.231	2.75	3.444	1.923	6.462	28	30	0	0	5	5	6	5	4	11
996	1	49099153	49099483	330	1	13.8	27.5	0	0	1.5	1.6	1	2	1.833	0	19	33	0	0	2	3	1	3	2	0
997	1	49479566	49479843	277	2	32.444	31.333	0	0	0	0	1	2.222	0	0	42	40	0	0	0	0	1	3	0	0
998	1	49507939	49508301	362	2	32.909	23.546	3.091	1	1.571	1.909	3.455	4.455	1	1	44	30	4	1	2	3	6	8	1	1
999	1	50111173	50111624	451	3	3	1.5	22.5	15.786	1	0	23	9.143	2	2	4	4	30	26	1	0	34	12	3	3
1000	1	50111764	50113081	1317	2	2.368	2.364	25.951	12.244	1.15	1	15.195	6.744	1.231	1	5	4	50	24	2	1	28	21	2	1
1001	1	50293957	50294202	245	1	17.571	35.714	3	5.714	0	1	7.286	12.143	1	0	20	44	4	7	0	1	9	14	1	0
1002	1	50325624	50325989	365	1	2.091	1.636	19.333	6.5	0	0	9	11.583	1.556	2.455	3	3	23	10	0	0	11	16	2	4
1003	1	50326200	50327512	1312	2	2.25	1.815	30.61	12.634	1	0	20.78	11.463	2.065	1.556	4	3	67	19	1	0	31	19	4	3
1004	1	50330355	50334866	4511	7	16.383	15.638	51.823	33.177	1.594	1.867	7.388	3.153	121.972	119.723	97	78	160	125	4	4	29	9	281	318
1005	1	50334957	50335284	327	1	7.7	6.5	5.4	5.2	1	0	17.9	5.4	14.6	20.6	10	10	7	7	1	0	23	7	19	24
1006	1	50428107	50428390	283	1	1.5	1	2	10.222	0	1	24	11.333	1	1.5	2	1	3	15	0	1	28	17	1	2
1007	1	50489245	50489656	411	3	51.538	35.231	4.077	3.462	0	1	4.769	1.4	20.769	9.462	83	52	7	5	0	1	7	2	32	15
1008	1	50711183	50711475	292	1	34.111	21.778	1.625	2.556	2.125	1	3.429	3.667	1.429	1	42	26	3	4	3	1	4	4	2	1
1009	1	50801379	50801637	258	1	2.875	4.625	6.375	7.125	1	1.75	25.625	8.875	1.125	1.833	5	6	9	9	1	2	29	15	2	2
1010	1	50817136	50817608	472	1	3.533	1.3	8.333	7.467	0	1.5	27.2	16.2	1	1	5	2	10	11	0	2	34	22	1	1
1011	1	50823579	50824244	665	2	3.238	3.667	22.952	7	0	0	23.095	6.333	2.619	2.25	6	5	32	12	0	0	32	11	4	4
1012	1	50836232	50837357	1125	3	2.269	2.44	6.543	11.562	1	1.357	31.6	14.8	1	1	4	5	11	22	1	2	48	29	1	1
1013	1	50837535	50838250	715	2	2.13	2.263	5.826	24.087	1.727	1.455	32.522	21.391	1.947	1.762	4	4	11	35	3	2	46	27	3	3
1014	1	50852179	50853978	1799	2	3.239	3.455	23.554	11.714	1.154	1	18.661	9.321	2.184	2.553	8	6	46	21	2	1	29	18	4	6
1015	1	50879332	50879605	273	1	3.625	3.25	9.375	3.625	0	0	17.125	2.875	19.875	7.625	6	6	10	5	0	0	19	4	24	10
1016	1	50879734	50882643	2909	5	7.256	5.5	58	21.637	1.81	1.467	9.978	3.481	101.187	95.275	18	11	157	64	6	4	28	10	258	284
1017	1	50922945	50923912	967	2	3.207	1.762	16.233	7.833	1.85	1.235	30.4	12.567	3.433	3.125	6	3	22	12	3	2	38	21	6	5
1018	1	50979987	50980439	452	1	3.929	1.75	16.786	3.143	0	0	9	3.154	1.333	1.5	6	2	19	5	0	0	11	7	2	2
1019	1	50980551	50980817	266	1	2	1.375	18.625	14.375	0	1	17.375	10.5	1	1	2	2	22	18	0	1	20	13	1	1
1020	1	51316363	51319380	3017	4	3.57	2.474	37.585	12.585	1.486	1.185	22.043	10.202	2.905	2.597	8	6	71	27	2	2	39	23	9	7
1021	1	51319423	51320520	1097	3	3.371	3.118	26.943	6.114	1	1	22.257	4.529	1.938	1.516	6	8	35	13	1	1	31	7	4	4
1022	1	51320816	51321408	592	1	4.053	2.143	28.947	10.842	1.643	0	24.895	12.737	1	1.273	6	4	39	19	3	0	34	21	1	2
1023	1	51327750	51328474	724	2	3.591	3.048	10.409	20.864	1.357	1	24.636	46.273	1.692	1.524	8	5	13	27	2	1	31	56	2	3
1024	1	51328965	51329172	207	1	4	4.667	3.333	9	1.5	1	23.833	34.167	1.667	1	6	6	4	11	2	1	29	37	2	1
1025	1	51331230	51331509	279	2	23.333	34.889	1	1.556	1	0	3.778	5.667	1.571	2	32	45	1	2	1	0	6	10	2	2
1026	1	51408752	51409238	486	2	2.467	2.286	11.6	16.6	2	0	29.867	13.2	1	1	4	4	18	24	2	0	36	20	1	1
1027	1	51417019	51418426	1407	2	29.727	40.568	1.217	1.55	1.625	1	2.8	3.6	1.083	1.885	88	94	2	2	3	1	6	7	2	5
1028	1	51447147	51448265	1118	2	2.912	2.08	21.086	8.971	1.417	1.312	22.171	10.514	1.923	1.967	6	5	34	17	2	2	35	16	3	4
1029	1	51449273	51449792	519	2	3.765	4.706	9.294	11	2.909	0	26.882	22.471	2.071	1	6	8	12	15	4	0	35	27	3	1
1030	1	51582472	51582791	319	2	36.2	40.1	0	0	1	0	5.1	2.5	0	1	49	53	0	0	1	0	8	4	0	1
1031	1	51849334	51849618	284	1	6.222	10.333	2.25	4.333	1.778	1.857	27.111	17.444	1	4.333	11	15	3	7	2	4	32	20	1	5
1032	1	51893593	51893810	217	1	1.143	1.2	15.857	4.429	1	0	8.571	9.714	1	1	2	2	17	6	1	0	13	16	1	1
1033	1	52047457	52047858	401	2	40.333	49.333	1.833	2.5	1	1.286	5.667	6.583	0	1	61	70	3	5	1	2	8	8	0	1
1034	1	52083456	52084248	792	2	24.52	42.64	1.909	1.722	3.682	3.76	6.36	5.44	2.818	3.4	48	77	3	2	9	6	11	10	7	5
1035	1	52111400	52116999	5599	2	1.469	1.495	1.08	1.432	4.885	5.488	1.203	1.242	1.506	1	4	4	2	2	13	14	2	2	4	1
1036	1	52131600	52138399	6799	1	2.256	2.341	1.337	1.955	5.113	4	3.188	3.238	1.24	1.307	7	6	3	5	18	11	11	11	3	3
1037	1	52153305	52153634	329	2	23.818	31.546	2.4	1.111	1	1.636	2.818	0	1.1	0	31	42	4	2	1	2	4	0	2	0
1038	1	52190169	52190488	319	2	56.3	51.8	0	1	2.5	0	6.3	1.6	2.3	1	80	72	0	1	3	0	10	3	3	1
1039	1	52194190	52197418	3228	5	7.842	6.75	15.02	6.06	1.465	1.485	8.446	3.397	64.624	57.921	18	17	60	14	2	4	18	8	193	192
1040	1	52217944	52219518	1574	4	3.458	2.444	48	20.265	1.16	1	28.735	13.837	2.833	2.286	6	6	80	38	2	1	53	30	7	6
1041	1	52231498	52231755	257	1	25.375	17.5	0	1	1.75	1.625	1	3.25	1.8	0	33	20	0	1	2	2	1	4	2	0
1042	1	52307906	52308230	324	1	1.25	2.9	22.8	1.4	1.444	0	12.4	7.5	1.875	1.5	2	4	30	2	2	0	17	12	3	2
1043	1	52331303	52331741	438	1	4.125	1	18.308	3.385	1	1	8	2.308	1.769	2.333	5	1	22	5	1	1	10	3	4	3
1044	1	52342315	52342652	337	1	3.5	1.2	3.2	1.8	3	1	24	19.1	1.778	1	5	2	6	4	3	1	29	25	2	1
1045	1	52430103	52433313	3210	8	22.346	23.881	28.931	7.124	1.75	1.82	9.908	3.633	88.505	79.743	72	100	96	26	4	5	20	8	258	273
1046	1	52479193	52479495	302	1	16.6	18.6	1	1.333	0	1.125	0	1	0	0	24	21	1	2	0	2	0	1	0	0
1047	1	52489000	52494999	5999	1	1.932	1.851	1.863	1.569	4.511	3.827	1.432	2.89	1.517	1.207	4	6	4	4	12	10	5	10	4	2
1048	1	52516400	52527999	11599	2	2.215	1.962	1.429	1.595	5.339	5.103	1.287	1.409	1.254	1.531	7	8	3	5	16	11	3	4	3	4
1049	1	52532800	52540999	8199	2	1.652	1.56	1.24	1.615	6.177	4.929	1.669	1.761	1.282	1.381	4	4	3	3	16	13	4	4	4	2
1050	1	52548565	52552173	3608	7	7.607	7.255	21.85	15.455	2.829	1.608	6.447	3.929	109.664	98.929	16	20	58	44	8	3	24	9	214	220
1051	1	52604613	52606158	1545	6	12.042	10.771	10.289	5.333	1.689	1.4	11.146	4.729	38.667	44.521	45	38	21	12	3	3	19	10	92	109
1052	1	52629582	52630247	665	1	4.762	3.19	22.238	15.381	1	1	19.143	18	11.095	7.048	8	6	30	21	1	1	25	28	18	9
1053	1	52647914	52648239	325	2	39.1	29.3	1.286	1.556	0	0	2.1	3	1.25	0	51	40	2	2	0	0	3	4	2	0
1054	1	52657010	52657443	433	1	16.929	30.857	3.643	2.538	0	1	11.929	9.643	1	2.375	25	44	6	4	0	1	17	13	1	3
1055	1	52716062	52716255	193	1	20	24	1	1	0	0	1.167	1	0	1.5	23	29	1	1	0	0	2	1	0	2
1056	1	52790889	52791142	253	2	24.625	22.25	1	3.125	0	1.5	1.333	1.75	3.875	0	30	30	1	4	0	2	2	2	5	0
1057	1	52867524	52867937	413	1	15.615	28	1.091	1.75	2.692	2.222	1.667	3.545	1.6	0	24	39	2	2	5	3	2	8	2	0
1058	1	52868213	52868616	403	1	12.231	20.462	5.385	0	2.308	4.385	4.727	11.462	1.5	1	14	23	9	0	4	6	7	18	2	1
1059	1	52872020	52872456	436	1	2.5	1.786	1.9	3.5	3.643	2.333	15.5	26.714	1.583	1.286	4	3	4	5	7	3	24	31	2	2
1060	1	52894800	52899999	5199	1	1.861	1.667	1.47	1.943	4.803	4.273	4.215	3.163	1.699	2.026	5	4	3	6	13	10	19	12	6	5
1061	1	52909200	52913199	3999	2	2.451	1.788	1.604	1.379	5.984	4.585	1.351	1.909	1.417	1	5	3	4	3	14	11	3	4	3	1
1062	1	52945172	52945632	460	1	4.6	3.143	3.727	4.267	1.6	1	31.6	22.067	2.5	2.1	8	6	6	7	2	1	37	29	4	3
1063	1	52946159	52946403	244	1	3.25	2	2.25	9.875	4.25	1.286	41.125	26	1.6	4.625	5	4	4	12	5	2	44	30	2	7
1064	1	52946604	52946979	375	1	4.5	3.583	4.75	6.417	0	2	47.667	20	3.455	6.167	6	5	8	9	0	2	58	29	5	8
1065	1	52947176	52949045	1869	3	4.058	2.982	4.31	3.414	1.718	1.531	45.845	25.983	2.774	4.517	10	7	9	7	4	3	63	47	7	8
1066	1	52964833	52965180	347	1	1.9	1.143	10.6	8.5	1.571	1	25.8	22.6	1.125	1.444	3	2	13	14	2	1	29	29	2	2
1067	1	52965256	52965495	239	1	2	1.75	10.714	8	0	1	31.286	8.571	1	1.429	3	2	13	10	0	1	34	11	1	2
1068	1	52995293	52996322	1029	2	55.515	69.909	3.097	2.406	2.379	1.793	17.667	9.424	4.848	13.212	138	160	6	6	5	4	24	12	7	27
1069	1	53011102	53011768	666	3	26.905	17.905	21.429	6.143	1	1.286	13.571	6.476	4.333	4.556	56	35	42	9	1	2	17	10	7	8
1070	1	53012012	53012707	695	3	3.682	4.455	7.955	17.864	1.571	1.4	22.318	25.727	2	2.056	6	6	13	24	3	2	34	36	3	3
1071	1	53108015	53109254	1239	4	4.154	1.407	19.41	12.41	1.333	1	25.538	8.513	1.862	1.321	9	3	31	20	2	1	33	12	5	2
1072	1	53110696	53112232	1536	2	3.458	1.854	18.292	10.146	1.312	1	25.125	12.625	1.846	1.892	9	4	31	16	2	1	47	26	3	3
1073	1	53146821	53147301	480	1	1.6	2.533	8.333	12.133	0	1	36.067	25.133	1.75	3.308	5	4	12	15	0	1	47	33	3	5
1074	1	53147383	53147573	190	1	1.4	1	9.667	5.833	0	0	27.333	8.167	0	1.667	2	1	11	7	0	0	29	14	0	3
1075	1	53148084	53148402	318	1	3.778	2.2	6.5	18.5	0	1.167	12.4	14.3	3.333	3.1	6	3	10	21	0	2	18	19	5	6
1076	1	53157607	53157978	371	1	11.818	11.546	4.364	14.091	1	1	34.909	18.364	0	2.571	18	15	6	16	1	1	44	25	0	6
1077	1	53158860	53159050	190	1	1.167	1.667	9.667	9.667	0	0	29.5	9.667	2.667	0	2	3	12	12	0	0	32	11	4	0
1078	1	53160734	53161080	346	2	4.545	2.545	5.636	17.909	1	1.273	24.273	12.182	1.8	3	8	4	8	23	1	2	28	15	3	4
1079	1	53161700	53161952	252	1	3.625	3.125	3.375	9.625	1.75	1.5	26.875	23.25	0	2	5	4	4	12	2	2	29	27	0	3
1080	1	53163841	53164059	218	1	4.167	2.5	3.667	8	1	0	28.333	15	2.167	9	5	4	6	12	1	0	31	18	3	13
1081	1	53165761	53165956	195	1	3.833	3.667	5	2.833	0	0	25.167	6.833	11.5	8.833	5	5	6	4	0	0	29	8	14	13
1082	1	53166343	53170108	3765	9	15.915	23.207	39.376	14.607	1.887	1.82	9.685	6.777	84.026	64.504	91	113	148	46	4	4	34	26	258	279
1083	1	53182200	53185122	2922	4	8.489	4.115	38.565	11.457	1.44	1.273	30.739	13.293	6.522	4.75	14	9	100	31	3	2	54	36	19	16
1084	1	53199626	53200019	393	2	4.25	1.7	19	6.583	1.909	1.091	29.667	13.25	1.375	0	6	3	25	9	3	2	37	20	2	0
1085	1	53200111	53200355	244	1	3.875	1.667	18.125	6	0	0	18	10.5	1.875	3.25	5	2	20	8	0	0	23	12	2	5
1086	1	53200600	53201909	1309	5	2.1	2.975	14.293	13.244	2	1.5	50.683	37.61	1.556	3.128	4	6	26	23	3	3	73	54	2	8
1087	1	53209052	53210491	1439	3	4.311	2.256	31.222	12.489	1.625	1.25	31.978	21.289	3.061	2.622	7	4	48	23	3	2	47	29	9	5
1088	1	53245310	53245587	277	2	30.222	53.778	1.714	1.667	1	0	4.222	9	3	2.778	40	70	2	3	1	0	5	11	4	4
1089	1	53367839	53369339	1500	4	6.255	5.553	38.553	11.556	1.818	1.312	4.213	3.372	88.808	81.149	12	17	115	37	3	2	9	6	240	245
1090	1	53405293	53405501	208	1	2	1.667	4	1.333	0	0	28.5	11.333	1	1	3	2	5	2	0	0	32	16	1	1
1091	1	53456400	53465199	8799	2	2.042	2.107	1.287	1.609	4.779	4.478	2.854	3.883	1.538	1.344	6	7	4	5	15	11	14	19	5	3
1092	1	53478171	53478475	304	2	24.8	22.4	1.889	1.667	3.375	1.667	1.9	5.7	1.667	1	32	28	3	2	6	3	3	8	2	1
1093	1	53498188	53498393	205	1	2.167	1	5.833	1.5	1.8	1.167	36.5	16.5	1	1	3	1	6	2	2	2	40	21	1	1
1094	1	53498737	53498940	203	1	0	2.333	2.5	1	0	1	32.5	7	1.5	1.667	0	4	3	1	0	1	38	10	2	2
1095	1	53555974	53556207	233	1	22.857	37	1	1	1	0	3.571	1.333	2.143	1	30	42	1	1	1	0	5	2	3	1
1096	1	53628538	53628787	249	1	1.4	2.75	22.125	4.25	1	1	15.875	10	1	0	2	4	27	10	1	1	19	12	1	0
1097	1	53637439	53637780	341	1	7.545	2.455	10.818	6.636	1	1.571	35.636	10.818	6	4.273	11	4	16	10	1	2	40	17	7	7
1098	1	53637788	53638861	1073	1	5.742	5.387	27.059	5.647	1.6	1	14.559	5.382	6.029	8.647	14	13	41	11	2	1	24	10	13	15
1099	1	53643697	53643949	252	1	27.25	17.375	0	2.125	1.75	1	4.625	3.25	1.75	0	31	22	0	3	2	1	6	5	3	0
1100	1	53660660	53660930	270	1	18.333	28.778	0	1.143	1	1	5	6.333	1.5	1	22	34	0	2	1	1	6	10	2	1
1101	1	53661118	53661322	204	1	11.429	20.286	1	1.286	3	1.143	1.167	4.571	0	1	15	22	1	2	4	2	2	9	0	1
1102	1	53690400	53696999	6599	1	1.803	2	1.523	1.711	4.056	6.029	1.316	1.391	1.37	1.341	4	8	5	3	9	17	2	3	3	3
1103	1	53751974	53752188	214	1	4.167	2	9	7.333	0	1	14.333	4.333	17.333	2.667	5	3	11	9	0	1	17	5	20	3
1104	1	53752918	53754753	1835	4	5.776	3.593	67.086	19.328	1.167	1.333	5.707	3.173	109.293	74.586	11	7	126	46	2	2	10	8	234	145
1105	1	53754883	53755207	324	1	1.556	2.8	12.7	9.7	0	0	17.7	5.5	24	13.7	3	4	16	13	0	0	20	7	30	18
1106	1	53856087	53856482	395	2	49.923	44.385	1	1	0	1.2	3	1.769	0	0	83	68	1	1	0	2	5	4	0	0
1107	1	53899368	53899616	248	2	34.75	27.625	2.375	0	5.125	1	13.375	9.75	1.125	3.125	39	31	3	0	7	1	22	13	2	5
1108	1	53900800	53903599	2799	1	1.565	2.255	1.636	1.982	5.455	5.268	2.484	3.333	1.707	1.692	3	4	4	4	11	17	11	11	3	3
1109	1	53971457	53971861	404	1	2.917	2.083	24.75	10	1.917	1	24.333	15.167	2.889	2.25	5	3	32	12	3	1	29	22	4	3
1110	1	54016360	54016578	218	1	6.429	4.143	21.857	1.714	1	0	8.571	5.286	5.429	3	8	6	29	2	1	0	11	8	7	4
1111	1	54089600	54099599	9999	1	1.895	1.972	1.433	1.35	2.328	3.879	1.465	1.238	1.11	1	7	5	4	5	9	11	4	3	2	1
1112	1	54102238	54102559	321	2	35.9	38.3	1.6	0	1.429	1.5	2.778	3.7	0	1.375	50	51	2	0	3	2	4	5	0	3
1113	1	54200416	54200716	300	2	24.7	30.8	1	1.333	1	1.375	0	2.375	1.5	0	31	44	1	2	1	2	0	4	2	0
1114	1	54304996	54305674	678	2	43.571	70	1	3.111	4.476	4.476	2.429	4.571	1.923	1.75	102	146	1	4	7	7	5	9	3	2
1115	1	54393800	54398399	4599	1	1.952	2.092	1.458	2.024	2.566	5.601	1.191	1.256	1.163	1.209	6	5	3	5	7	15	2	2	2	3
1116	1	54409665	54410122	457	2	26	39	1.75	1.143	0	2.444	1.143	1.091	0	0	42	57	2	2	0	3	2	2	0	0
1117	1	54454963	54455771	808	2	33.2	34.92	3.5	0	2.391	2.28	1	2.3	1	0	73	62	6	0	6	4	1	4	1	0
1118	1	54493766	54494453	687	2	2.762	1.938	2.3	4.048	1	1.7	24.333	25.476	1.421	2.333	4	4	5	8	1	3	33	29	2	4
1119	1	54494929	54495193	264	1	1	1.875	5.875	8.875	1.429	0	27.125	14.5	1	1.75	1	4	9	12	2	0	32	17	1	2
1120	1	54496067	54496341	274	2	2.125	1.5	3.5	3	1	1	28.75	30.625	1	2.125	3	2	6	4	1	1	33	35	1	3
1121	1	54542487	54542752	265	1	0	1.714	11.111	6.444	1	1	25.444	12.444	1	2.778	0	3	13	9	1	1	29	14	1	4
1122	1	54543163	54543857	694	2	5	4.15	6.9	3.409	1	1.5	36.5	31.273	3.385	1.067	11	8	13	6	1	2	50	44	5	2
1123	1	54544353	54545295	942	3	5.897	7	15	9.862	1.826	0	37.586	24.414	1.857	4.318	10	12	25	16	4	0	51	34	3	8
1124	1	54547113	54547422	309	2	29.556	43.778	2.333	1	0	1	6.667	10.111	1	0	38	57	3	1	0	1	10	14	1	0
1125	1	54585200	54593399	8199	1	2.073	1.834	1.36	1.51	3.593	4.753	1.65	2.077	1.143	1	5	7	3	5	10	14	5	6	3	1
1126	1	54867481	54868053	572	2	23.333	33.222	2.083	1.75	1.929	2.385	2.889	4.611	1	0	43	50	3	2	5	5	6	6	1	0
1127	1	55553905	55554413	508	2	36.375	47.625	1.6	2.812	1	3.062	3.75	2.733	1	0	70	66	3	4	1	5	7	5	1	0
1128	1	55783913	55784523	610	1	1.882	3	11.105	13.316	1.4	1	34	19.684	1	3	3	5	15	15	2	1	46	29	1	6
1129	1	56011800	56018599	6799	1	1.645	1.737	1.761	1.404	3.628	5.245	1.223	1.82	1.194	1.488	4	4	4	3	9	12	3	6	3	4
1130	1	56305915	56307942	2027	6	18.491	12.172	36.281	13.191	1.87	1.463	6.911	2.691	94.156	88.234	61	41	91	26	4	3	16	7	172	159
1131	1	56308105	56310161	2056	5	4.625	4.703	43.125	20.594	1.655	1.118	7.062	2.894	132.406	111.297	9	14	154	56	4	2	14	5	270	277
1132	1	56310200	56310562	362	1	1.4	3.167	1.875	7.333	0	0	13.917	3.364	11.917	18.167	2	4	2	9	0	0	19	8	13	23
1133	1	56464515	56465562	1047	2	6.4	3.129	18.312	5.188	1.762	1.154	30.625	16.438	2.767	1	13	7	38	8	4	2	47	37	4	1
1134	1	56465647	56466851	1204	3	8.342	4.316	37.947	9.421	2.333	1	50.842	26.395	3.088	2.935	16	7	72	17	5	1	85	51	7	6
1135	1	56467282	56468346	1064	3	12	7.909	30.546	6.97	1.75	1.077	20.151	6.97	6.034	3.667	34	22	65	17	2	2	37	18	11	7
1136	1	56468475	56469275	800	2	5.44	3.318	24.08	5.778	2.737	1.615	33.32	14.92	1.522	2.25	11	8	34	9	4	3	41	23	3	4
1137	1	56487591	56488541	950	2	29.828	36	1.5	1.1	3	1.826	3.292	4.862	1.263	1	73	67	2	2	6	6	6	7	2	1
1138	1	56505024	56505561	537	1	8.765	7.294	32.765	8.588	2.133	1	20.118	13.882	1	2	20	11	53	12	3	1	25	18	1	3
1139	1	56505924	56506473	549	1	3.941	1.938	25.412	1.6	1	1.75	19.823	7.235	2.529	1.667	7	3	35	4	1	2	29	12	4	2
1140	1	56554525	56554714	189	1	18.167	25	0	0	2.5	2.833	1	2.667	0	0	22	28	0	0	3	3	1	3	0	0
1141	1	56561000	56570599	9599	1	1.932	1.897	1.266	1.534	4.291	5.309	1.438	1.678	1.232	1	6	5	3	4	14	15	4	5	3	1
1142	1	56650200	56655199	4999	1	1.593	1.606	1.656	1.719	3.488	4.158	1.443	1.45	1.5	1.68	4	4	5	4	12	12	3	2	4	3
1143	1	56693800	56696599	2799	1	1.776	2.013	1	1.489	3.494	5.43	1.833	1.842	1.167	2.545	4	4	1	4	10	12	5	6	2	4
1144	1	56718600	56729399	10799	3	2.715	3.188	1.359	1.843	4.254	5.172	2.254	2.03	1.181	1.379	11	30	4	6	13	12	9	7	2	3
1145	1	56738400	56742599	4199	1	1.321	2.167	1.786	1.321	3.84	4.632	1.577	1.274	1.68	1.4	3	6	6	2	9	13	4	3	4	3
1146	1	56743600	56760799	17199	1	1.823	2.262	1.337	1.585	3.936	5.166	1.922	2.563	1.328	1.368	6	14	3	6	16	16	10	17	3	3
1147	1	56779600	56785999	6399	2	2.036	1.409	1.542	1.468	4.582	5.056	1.519	1.677	1.057	1.556	6	5	4	3	14	12	4	4	2	3
1148	1	56796227	56796906	679	2	52.714	58.571	1.583	2.333	2.562	4.579	2	3.19	1.333	1	108	105	2	3	5	8	3	5	2	1
1149	1	56801000	56803999	2999	1	1.661	1.596	1.469	1.5	4.548	5.609	1.182	1	1.485	1	3	3	3	3	9	14	2	1	2	1
1150	1	56826082	56826761	679	2	45.381	39.857	1.3	2.545	1.842	0	7.143	4.905	0	3.45	91	76	3	4	3	0	16	8	0	6
1151	1	56837701	56837956	255	1	36.5	15	3	1.625	0	0	4.125	1.25	1.875	2.5	45	17	4	2	0	0	6	2	2	3
1152	1	56838174	56839604	1430	2	11	10.622	56.378	13.2	1.158	1.379	33.556	15.178	8.133	9.533	16	19	105	23	2	2	57	41	21	23
1153	1	56842246	56846660	4414	9	11.573	9.551	37.413	10.674	1.627	1.37	18.08	3.529	57.377	67.957	48	36	90	36	3	2	48	9	187	199
1154	1	56847138	56848085	947	1	3.423	2.464	5.31	6.655	1	1.211	12.103	10.655	2.769	21.965	6	5	8	9	1	2	18	17	5	27
1155	1	56865228	56865744	516	1	6.5	6.375	9.062	22.938	1.357	1	15	26.562	3.5	2	9	9	14	25	2	1	27	31	5	3
1156	1	56866111	56866566	455	1	4.2	5.133	6.933	34.733	1	1.75	16.933	31.6	2.467	1.455	8	9	10	44	1	2	27	39	4	2
1157	1	56886567	56887027	460	1	4.929	2.071	6.214	22.714	1.25	0	11.5	10	2.1	2.143	8	3	12	28	2	0	14	12	3	3
1158	1	56887438	56888114	676	1	3.381	2.952	5.333	21.143	1	1.231	5	4.81	3.667	0	6	4	7	28	1	2	9	9	5	0
1159	1	56888416	56888712	296	1	3.8	4	4.5	20	0	2.4	4.1	5	0	1	5	5	6	23	0	3	5	8	0	1
1160	1	56889853	56891153	1300	6	18.366	15.268	28.024	19.073	1	1	19.39	16.659	2.4	2.516	64	46	53	31	1	1	34	29	6	4
1161	1	56903010	56903265	255	1	3.5	2.375	3.25	7.75	1	0	35.125	19.625	2.571	1	5	4	4	8	1	0	38	24	4	1
1162	1	56903363	56903592	229	1	2.143	1	2.143	8.143	1	0	33	20.429	1.714	0	3	1	3	10	1	0	37	23	3	0
1163	1	56906920	56907331	411	2	10.385	6.231	14.231	15.462	1.5	1	32.154	18.692	2.692	1.8	15	10	17	21	2	1	41	28	5	3
1164	1	56907473	56908063	590	1	4.429	3.056	17.444	10.444	1	1	17.889	12.056	1.167	0	8	5	24	14	1	1	27	20	2	0
1165	1	56908842	56909174	332	1	3.7	6.4	10.3	8.9	0	1	32.1	19.2	1	3	6	8	13	11	0	1	37	24	1	4
1166	1	56909509	56909933	424	1	2.769	1.222	13.308	9.846	0	0	32.846	14	1.923	1.25	4	2	18	12	0	0	44	26	3	2
1167	1	56910023	56914245	4222	7	6.661	5.213	58.136	11.364	1.357	1	28.47	10.341	7.617	7.539	30	16	134	21	3	1	45	27	27	36
1168	1	56929853	56930349	496	2	7.5	4	20.625	12.125	1	1.818	33.938	11.312	1.077	1	20	6	27	15	1	3	41	15	2	1
1169	1	56931011	56931257	246	1	2.429	3	8.429	12	1.857	1	27.143	17.429	1.167	1	3	4	11	15	2	1	30	24	2	1
1170	1	56932641	56932884	243	1	6.429	28.857	2.571	5.571	1	1.143	19	19.714	2.857	1	8	34	4	7	1	2	22	26	4	1
1171	1	56937352	56938237	885	2	3.222	2.52	6.074	10.407	1	1	34.926	20.037	2.923	2.5	5	6	11	17	1	1	47	37	5	5
1172	1	56976741	56978579	1838	3	2.588	2.477	27.017	5.491	1	1.286	33.263	6.404	5.375	12.14	6	5	46	11	1	2	64	11	19	22
1173	1	56978841	56979536	695	2	3	2.15	21.773	3.045	2.095	1	43.045	13.909	1.647	6	5	3	41	6	4	1	62	21	4	10
1174	1	56980253	56981588	1335	2	2.366	1.676	10.881	2.756	1	1.647	35.429	17.881	1.382	1.875	6	3	19	7	1	3	54	31	2	3
1175	1	56981858	56982285	427	2	3.846	2.25	14	3	1	0	29.154	8.462	1.167	2.923	9	3	25	5	1	0	35	12	2	4
1176	1	56982392	56982653	261	1	18.875	6.75	11.625	4.125	0	0	29.75	9.25	1	2.125	23	9	14	5	0	0	33	12	1	3
1177	1	56985366	56986785	1419	3	3.356	2.381	36.333	8.689	1	1.625	23.356	9.333	2.081	3.061	7	4	82	19	1	2	34	19	5	8
1178	1	56991037	56991843	806	1	6.038	2.846	42.346	10.808	1	1	22.923	10	1.792	1.35	9	7	79	17	1	1	33	17	3	2
1179	1	57006821	57007121	300	1	2.667	4.222	4.556	6.778	1	2	26.333	13.667	1.75	2.222	4	5	6	9	1	2	29	18	2	4
1180	1	57018533	57018918	385	1	4.167	3.167	20.083	6	1	0	18.083	12.5	5	2.833	5	5	24	8	1	0	23	17	7	6
1181	1	57026133	57026784	651	2	3.579	3.05	11.952	4.524	1.273	0	35.905	20	3.75	2.5	7	5	17	6	2	0	44	26	6	5
1182	1	57026987	57027550	563	4	3.471	1	14.118	14.118	0	0	30.118	22.059	2.294	1.533	7	1	17	21	0	0	40	28	3	3
1183	1	57027700	57027902	202	1	3.5	1.4	5.5	4	1	0	27.333	17	2.167	1	4	2	7	8	1	0	29	20	3	1
1184	1	57029596	57029808	212	1	2.571	1.857	1.857	5.571	1.286	1.857	23.429	11.714	1	1.667	4	2	3	8	2	2	26	13	1	2
1185	1	57034541	57039298	4757	7	7.142	7.139	23.409	22.591	1.714	1.492	13.161	3.786	65.523	71.946	37	26	87	85	6	3	35	8	223	223
1186	1	57039890	57040128	238	1	2.5	4.5	3.125	8.5	0	0	19.375	13	4.375	23.75	3	6	5	10	0	0	22	15	6	29
1187	1	57042520	57042791	271	1	6.111	3.444	8	7.222	1	0	20	30	1.375	4.111	7	6	12	9	1	0	24	39	2	7
1188	1	57055420	57055845	425	1	3.643	1.385	6.643	21.214	1	2.75	4.571	6.357	2.071	2.429	6	2	8	26	1	4	6	10	3	4
1189	1	57071196	57071456	260	1	1.5	0	5.778	14.889	0	0	14.333	9.778	0	0	2	0	9	17	0	0	18	12	0	0
1190	1	57071579	57073053	1474	5	5.413	3.062	31.565	16.456	1	1	20.891	6.826	1.5	2	10	6	65	26	1	1	34	13	3	4
1191	1	57075816	57076061	245	1	4.857	6.571	2.286	22.429	0	1	14	23.429	1.5	1	6	8	4	27	0	1	18	27	3	1
1192	1	57078250	57078716	466	1	1.857	1	7.714	20.714	2.1	1.083	4.929	7.429	1.429	1.75	3	1	14	27	3	2	7	11	2	3
1193	1	57089870	57090202	332	1	4.1	1	5.7	19.7	1	2	8.7	8	1.714	1.2	6	1	7	22	1	2	12	10	2	2
1194	1	57090486	57091281	795	1	2.238	2.368	11.8	22.24	1	1.474	18.2	16.76	1.217	1.625	5	4	17	28	1	2	29	27	2	3
1195	1	57091494	57092603	1109	3	2.088	1.815	14.529	15.059	1	1.154	29.088	10.147	1	1.4	4	5	25	33	1	2	50	17	1	3
1196	1	57099382	57099699	317	1	1	1	5.6	16.7	1	0	9.2	8.8	0	1.857	1	1	8	19	1	0	11	16	0	2
1197	1	57099950	57101807	1857	6	2.208	1.907	18.914	13.966	1.259	1	31.535	17.621	2.026	1.292	5	4	30	32	2	1	57	37	4	2
1198	1	57111749	57111945	196	1	4.167	1	6.667	16	0	0	26.167	12.333	1	0	5	1	9	18	0	0	29	14	1	0
1199	1	57113296	57113575	279	1	1.5	1	17.667	11	0	1	18.889	12.444	1.125	2	3	1	21	14	0	1	21	15	2	3
1200	1	57137166	57137657	491	1	6.133	8.733	9	19.4	1	0	5.867	5.533	1	1	9	15	12	23	1	0	8	9	1	1
1201	1	57138275	57138753	478	2	65.867	47.467	6	3.5	2.286	1	5.8	4	1.25	0	109	77	10	6	4	1	8	7	2	0
1202	1	57155835	57157552	1717	4	9.833	5.043	20.482	10.148	2.385	1	7.889	3.13	79.556	63.593	23	14	55	29	6	1	22	8	224	180
1203	1	57157898	57158222	324	2	6.3	1.7	6.1	5.2	1	1	16	10.3	17.8	14.1	8	2	9	7	1	1	18	12	22	19
1204	1	57166381	57166703	322	2	29	36.8	3.875	1.7	1	1	1.8	1.4	1	0	37	46	5	3	1	1	3	2	1	0
1205	1	57177727	57178365	638	2	3.5	1.923	4.75	2.65	2.9	2.1	11.45	7.1	57.9	63	5	3	7	5	5	3	16	14	94	95
1206	1	57178441	57179532	1091	2	2.818	3.452	2.172	2.967	5.697	2.441	10.794	11.323	17.088	58.206	7	7	5	5	13	5	23	18	52	108
1207	1	57179645	57179992	347	1	4.364	3	1.667	2.1	7.273	1.125	6.182	17.091	5.818	26.454	6	4	2	4	9	2	7	20	9	34
1208	1	57182521	57183064	543	1	7.118	6.824	0	5.067	15.529	3.059	8.294	44.118	2.235	2.222	11	11	0	8	18	6	10	60	4	3
1209	1	57192040	57192528	488	2	29.8	24.8	2.533	1	1.5	0	4.533	5.2	1.636	2.571	47	33	4	1	2	0	6	7	2	6
1210	1	57196400	57210199	13799	2	2.008	2.113	1.454	1.318	5.593	4.646	1.7	1.764	1.623	1.123	7	7	4	3	17	17	6	5	5	2
1211	1	57215655	57215856	201	1	2.5	2.5	5.333	7.833	1.5	0	26.5	17.167	1.167	1	4	3	9	10	2	0	28	20	2	1
1212	1	57216797	57217189	392	2	2.615	6.923	15.385	7.308	1.286	1.455	30.615	14.769	2.333	1	4	12	19	9	2	3	36	20	3	1
1213	1	57226200	57230399	4199	1	2.893	2.732	1.92	1.734	5.943	3.246	3.15	4.571	1.658	1.853	7	8	6	4	14	9	17	15	4	6
1214	1	57231587	57236399	4812	3	8.168	8.623	1.35	1.276	5.641	4.814	2.254	3.329	1.333	1.667	55	67	3	2	11	10	7	10	3	4
1215	1	57237800	57239599	1799	1	3	4.109	2.5	1.294	8.107	5.396	1.276	1.625	1.5	1.273	6	8	5	3	14	13	2	3	2	2
1216	1	57242600	57246399	3799	1	2.412	2.036	1.957	1.973	5.983	4.212	3.982	4.418	1.542	1.183	5	4	5	5	13	11	13	11	4	2
1217	1	57248122	57248356	234	1	3.714	1.5	20.25	4.375	7.857	2.75	17.375	9	4.875	2.75	5	3	23	5	10	5	20	12	6	3
1218	1	57263400	57265999	2599	1	1.967	2.189	1.746	2.032	8.15	5.679	1.581	2	1.207	1.464	4	5	4	3	18	12	4	5	2	3
1219	1	57267200	57275999	8799	2	1.994	1.758	1.69	1.538	6.731	6.618	1.762	2.016	1.518	1.357	6	5	5	4	18	17	4	6	4	4
1220	1	57278800	57281399	2599	4	3.39	3.016	2.1	2.442	7.291	4.025	6.16	8.188	14.015	36.284	13	10	6	6	24	8	17	19	45	126
1221	1	57295777	57297126	1349	2	28.857	35.357	1.892	2.387	3.323	2.469	2.711	7.951	2.22	1.878	44	51	3	7	6	6	6	20	5	3
1222	1	57313681	57314055	374	2	83.583	67.75	4.417	1.833	1.444	0	5.25	1.917	1.667	1	131	102	7	2	2	0	7	3	2	1
1223	1	57325400	57338199	12799	2	2.034	1.722	1.413	2.188	5.946	4.455	2.136	2.363	1.485	1.312	9	6	4	7	14	14	7	11	3	3
1224	1	57347400	57352199	4799	1	1.862	1.756	1.556	1.641	4.18	3.129	2.562	2.103	1	1.581	6	5	4	3	10	8	7	5	1	5
1225	1	57375000	57380199	5199	1	1.819	1.37	1.697	1.388	4.497	3.916	1.278	1.229	1.289	1	5	3	5	3	13	8	2	3	3	1
1226	1	57383600	57388799	5199	2	1.855	1.732	1.685	1.348	4.606	4.472	1.638	1.333	1.289	1	4	4	3	3	18	12	4	2	2	1
1227	1	57400800	57404199	3399	1	2.807	1.859	1	1.92	3.991	5.934	1.414	1.312	1.583	1.256	8	5	1	5	9	16	3	3	4	3
1228	1	57505865	57507064	1199	4	3.714	3.147	16.829	5.087	1.84	2.1	5.486	2.057	31.351	18.486	8	5	29	10	3	3	12	5	50	28
1229	1	57515991	57519075	3084	10	6.581	5.458	34.423	11.371	1	1.355	13.558	3.205	28.639	23.722	35	22	108	24	1	2	32	8	99	51
1230	1	57537830	57538582	752	3	2.571	3.565	6.391	16.696	1.615	1.333	24.174	23	1.565	2.13	5	6	12	20	3	2	37	28	3	3
1231	1	57546249	57546750	501	2	53.067	35.867	5.467	4	0	1	12.533	7.8	3	8.867	86	55	8	6	0	1	19	11	5	14
1232	1	57567977	57570780	2803	6	6.884	6.011	10.46	14.011	1.441	1.167	15.195	4.634	53.092	58.31	26	20	25	28	3	2	26	10	145	149
1233	1	57570881	57571760	879	3	2.778	2.267	3.778	10.296	1	1.312	18.148	6.444	16.482	21.667	5	4	6	14	1	2	26	10	24	28
1234	1	57619593	57619794	201	1	1.5	2	3.333	7.167	0	0	30.333	26.167	2.2	1.167	3	3	4	9	0	0	35	29	3	2
1235	1	57660684	57662073	1389	2	3.209	2.951	18.814	5.429	2.45	1.296	25.977	11.651	2.381	2.628	6	6	23	10	4	3	39	25	4	4
1236	1	57662154	57662493	339	1	6.3	3.4	12.8	8.3	0	1	31.6	12.5	1	1.778	8	5	17	10	0	1	39	16	1	3
1237	1	57663421	57663637	216	1	5.429	1.429	7.143	4.571	0	1	33	7.571	1	3.429	8	3	11	6	0	1	39	8	1	4
1238	1	57663813	57664010	197	1	2.667	3.5	9	8.333	0	0	29.5	9.5	1.667	0	4	4	14	9	0	0	31	11	2	0
1239	1	57664683	57665097	414	1	4.154	1.143	22.769	3	0	1	20.308	8.846	2.222	0	6	2	28	5	0	1	23	16	3	0
1240	1	57665327	57665689	362	1	4.273	2.636	22.364	6.545	1.667	0	16.818	19	1.364	0	6	4	26	9	3	0	20	22	2	0
1241	1	57667425	57668412	987	4	1.4	1.864	19.3	16.867	1	0	29.233	13.6	1.75	1.105	2	3	26	25	1	0	43	23	3	2
1242	1	57668595	57669574	979	1	3.645	2.387	38.742	10	1	1	13.129	6.677	3.5	1	7	4	65	18	1	1	23	11	6	1
1243	1	57669661	57669878	217	1	2.857	2.143	16.143	1.714	0	1	20.714	7.143	2.429	1.667	5	4	18	2	0	1	24	8	3	2
1244	1	57669934	57670572	638	1	5.05	2.067	5.55	7.35	1	0	35.1	21.2	1.333	1.625	8	3	7	11	1	0	42	29	2	3
1245	1	57671552	57671822	270	1	10.333	18.333	2.667	2	1.143	0	10.111	16.222	1.5	0	13	22	5	4	2	0	18	23	2	0
1246	1	57680280	57680651	371	1	1.9	1.286	1.75	1	1.125	1.4	25.667	18.25	1	1	3	2	2	1	2	2	30	24	1	1
1247	1	57693113	57693565	452	1	4.286	1.091	5.071	1.286	0	1	26.071	8.643	1.7	1	6	2	7	2	0	1	29	12	3	1
1248	1	57698249	57698514	265	1	2.375	2.875	3.875	3.75	2.375	1.8	31	23.5	1.167	0	4	4	5	5	4	2	36	27	2	0
1249	1	57748099	57748373	274	2	42.75	30.75	6	2.875	1.6	0	8	5.25	3.5	0	51	41	10	4	2	0	16	9	4	0
1250	1	57748756	57749021	265	1	7.75	9	4.625	20.375	1.667	1	11.875	9.25	1	1	9	11	7	25	2	1	14	11	1	1
1251	1	57750661	57751186	525	2	28.312	20.125	3.188	5.875	0	1	5.25	5.562	1.917	1	38	32	5	15	0	1	7	9	3	1
1252	1	57769036	57770707	1671	1	3.569	4.706	5.608	32.692	1.75	1.474	7.529	16.077	2.31	2.019	6	10	10	48	3	2	14	28	4	4
1253	1	57776943	57777386	443	1	8.714	7	8.571	5.429	1	1.286	34.143	7.714	1.455	2.455	12	11	11	10	1	2	42	13	3	4
1254	1	57781438	57781791	353	1	3.727	0	6.818	10.182	2	0	35.273	9.727	15.273	9	6	0	9	17	2	0	43	16	19	12
1255	1	57783392	57785339	1947	3	2.589	1.378	12.197	7.377	1	1	4.525	1.854	40.344	19.836	5	3	19	14	1	1	9	6	80	46
1256	1	57785433	57788491	3058	5	9.839	7.523	37.052	15.677	1.521	1.909	8.022	3.899	117.406	94.521	29	18	108	72	4	4	24	10	299	275
1257	1	57795884	57796093	209	1	2.833	2.667	2.167	17.5	1	0	12.167	9	0	1	3	5	3	18	1	0	13	10	0	1
1258	1	57805436	57805770	334	2	49	43.818	3.727	2.2	0	1	2.909	2.818	1	1	71	61	5	3	0	1	6	5	1	1
1259	1	57808820	57809312	492	1	4.875	4.167	8.125	13.062	0	0	33.438	14.062	2.667	1.438	8	6	11	16	0	0	37	18	4	2
1260	1	57820845	57826833	5988	7	3.862	2.819	42.62	17.802	1.211	1.571	26.364	9.786	2.445	1.462	12	10	139	42	3	3	69	24	11	5
1261	1	57829995	57830303	308	2	4.778	1	17.444	6.778	1	0	26.556	10.333	3.111	2	6	1	24	9	1	0	33	13	5	2
1262	1	57831846	57834026	2180	3	4.618	2.714	36.588	8.338	1.31	1.273	21.147	8.273	2.824	1.974	9	5	82	19	2	2	40	14	7	4
1263	1	57834291	57835027	736	1	2.105	3.478	16.522	3.87	1.867	1	17.913	5.043	1	1.529	4	7	19	7	2	1	25	11	1	3
1264	1	57836184	57837465	1281	3	4.275	2.889	32.6	11.375	1	1.444	31.3	7.975	1.861	2.824	8	6	59	17	1	2	51	16	3	7
1265	1	57844088	57844283	195	1	1.5	4.167	4.5	17	0	1.5	5.667	10.667	1.2	2.333	2	5	5	18	0	2	6	12	2	3
1266	1	57846830	57848815	1985	5	3.85	2.386	15.177	10.242	0	1.25	45.532	10.274	13.59	25.677	10	7	28	17	0	2	62	20	28	55
1267	1	57848891	57856829	7938	12	6.488	5.987	21.564	21.796	1.837	1.422	25.569	6.301	79.339	78.919	23	19	57	63	5	5	76	23	227	227
1268	1	57856949	57857170	221	1	6.143	4.143	5.286	7.857	0	1	29.143	14.286	5.286	4.714	9	7	10	9	0	1	36	18	8	5
1269	1	57858807	57859214	407	2	54.846	55.385	7.308	3.3	1	1	17.154	11.385	3	1.333	86	87	10	5	1	1	23	15	4	2
1270	1	57870951	57871171	220	1	1.857	1.286	16.571	8.286	2	1.2	14.286	13.714	1.571	2.333	2	2	18	11	2	2	18	16	2	3
1271	1	57966143	57966383	240	1	4	2.125	8.5	12	0	1	30.125	15.625	3	0	7	3	10	14	0	1	32	19	4	0
1272	1	57967171	57967475	304	1	3.889	1.833	17.111	7.556	1.556	1	14.444	10.556	2.778	1	5	2	20	11	2	1	17	12	4	1
1273	1	58009206	58009416	210	1	12.714	31.857	3.857	7.714	2.714	2.857	11.571	15.714	1	4.5	14	40	5	10	3	3	13	19	1	5
1274	1	58093200	58098999	5799	1	1.858	1.874	1.057	1.167	5.983	3.756	1.578	1.809	1.302	1.244	4	5	2	2	16	9	3	5	3	2
1275	1	58123082	58123465	383	2	22.917	23.5	1	0	1	2	1.917	2.417	0	2.625	34	30	1	0	1	3	2	4	0	5
1276	1	58129583	58130313	730	2	35.391	34.217	2	1.154	1	1.333	7.348	7.043	2.421	1.75	62	63	4	2	1	2	10	10	4	3
1277	1	58149072	58149281	209	1	3.167	5.143	11.571	13.714	0	0	28.429	17.714	1	1	4	6	16	18	0	0	31	21	1	1
1278	1	58152612	58154975	2363	6	12.712	13.014	35.137	8.753	2	2	10.685	3.048	95.041	79.123	39	46	109	23	5	5	16	6	249	226
1279	1	58156161	58156351	190	1	3.4	1	7.8	6.6	2	1	26	3.2	15.8	15.4	4	1	12	10	2	1	29	4	18	19
1280	1	58157986	58158408	422	1	4.846	1.667	22	8.846	1	1	11.231	4.769	3.077	1.846	7	3	28	10	1	1	16	7	5	3
1281	1	58158872	58159210	338	1	1.727	1.818	17.364	3.909	0	0	8.455	3.273	1.273	1	3	4	21	8	0	0	10	5	2	1
1282	1	58184426	58186516	2090	7	23.323	21.406	66.077	15.719	1.69	1.75	8.492	5.262	85.169	69.477	58	68	226	62	4	4	18	13	244	224
1283	1	58196678	58197122	444	2	55.071	59.643	1.571	1.857	0	1	1.769	3.929	1.857	1.727	90	97	2	3	0	1	3	6	2	2
1284	1	58197261	58197479	218	1	21.571	13.714	1.667	1.429	1	1.571	1.714	3.286	1.571	1	24	17	2	2	1	2	3	4	2	1
1285	1	58203301	58203786	485	2	52.6	44.533	9.2	2.214	0	1	5.533	2.4	3.889	3.9	88	70	15	4	0	1	11	3	5	6
1286	1	58261725	58262042	317	1	1.5	1.429	1.9	3.2	2.111	1	29.9	17.5	2.6	2	3	3	3	4	4	1	34	22	3	3
1287	1	58262165	58262357	192	1	2	1.75	4.667	3	1	0	23.833	13.167	0	1.333	4	3	6	4	1	0	26	17	0	3
1288	1	58286483	58286749	266	2	28.875	23.75	1.5	3.8	0	0	4	6.5	1	0	37	27	3	6	0	0	5	8	1	0
1289	1	58292967	58293155	188	1	10.167	23.167	3.167	1	0	0	6.833	2	0	3	14	26	4	1	0	0	8	2	0	5
1290	1	58383256	58384745	1489	3	4.681	6.178	12.068	6.406	2.244	3.242	14.34	5.617	80.596	95.085	14	14	41	20	5	8	24	11	224	248
1291	1	58388532	58389418	886	3	2.261	3.286	4.857	3.357	1.808	1.273	20.821	8.643	21.143	32.714	5	7	8	5	3	2	29	16	39	60
1292	1	58432115	58432509	394	2	2.667	4	9.583	8.833	5.091	1.3	52.583	35.333	4.167	4.25	4	6	14	13	9	2	63	44	7	6
1293	1	58432623	58433016	393	1	5	1.8	4.083	2.167	2.5	1.857	41.333	12.833	3	1	8	3	7	3	3	3	54	23	6	1
1294	1	58441231	58441548	317	1	2.5	2.8	13.7	7.9	1	1	48.4	27.8	1.7	2.25	5	4	16	10	1	1	54	31	2	4
1295	1	58441637	58442060	423	3	3.692	2.385	23.923	16.846	1.4	1	44.923	42.615	3.615	2.538	7	4	34	24	2	1	53	55	6	4
1296	1	58442333	58443060	727	2	4.174	2.381	9.609	6	1	1.556	33.609	26.522	3.429	3.391	6	5	15	9	1	2	42	32	4	6
1297	1	58458482	58458770	288	1	16	29.333	1.2	4.333	2.222	3.111	7.222	3	1.667	1.778	19	35	2	8	3	5	10	4	2	2
1298	1	58465697	58466436	739	2	34.217	33.913	3.857	3	1	2.062	10.609	8.565	1.077	2.056	74	58	6	5	1	4	20	22	2	4
1299	1	58545892	58546141	249	1	3.429	5.143	7.286	3.571	0	1.571	28.429	15.143	1.429	2	4	7	8	4	0	2	31	18	2	2
1300	1	58546550	58546917	367	1	3.3	3.583	2.818	2	1.909	0	38.917	18.417	1	2.75	5	6	5	3	3	0	49	26	1	4
1301	1	58621630	58621949	319	2	36.4	26.9	2.1	2	1.1	1	4.3	3.556	1	0	47	38	3	2	2	1	5	7	1	0
1302	1	58642561	58643929	1368	3	2.786	3.231	34.048	9.857	2.355	2.24	11.191	5.9	120	83.048	6	5	77	17	5	4	18	12	213	152
1303	1	58644087	58644736	649	2	2	1.647	4.095	1.81	4.2	2	10.238	4.095	29.286	30.524	3	3	8	3	8	4	15	6	55	52
1304	1	58653200	58668799	15599	7	2.372	2.359	1.457	2.05	12.699	7.772	4.732	3.821	5.164	9.603	7	9	4	8	118	44	39	30	41	102
1305	1	58687840	58688505	665	3	4.238	4.524	25.714	8	1.857	2.188	33.809	24.857	3.857	4.667	6	7	38	13	2	3	51	45	8	7
1306	1	58688713	58689338	625	2	3.474	1	26.842	9.842	1.091	1	21.316	10.158	4.278	6.105	5	1	35	16	2	1	37	17	8	11
1307	1	58694600	58697199	2599	1	1.95	2.118	1.344	1.5	5.26	5.697	1.806	1.51	1.115	1.538	7	4	3	2	12	11	5	3	2	3
1308	1	58708400	58714399	5999	2	1.975	2.046	1.519	1.534	6.446	7.141	1.553	2.233	1.413	1.379	4	5	4	4	13	17	3	6	3	3
1309	1	58737400	58760199	22799	4	2.528	2.572	1.518	1.62	6.046	6.344	2.244	2.625	1.374	1.527	9	9	5	4	23	19	18	16	4	5
1310	1	58764776	58765268	492	2	39.333	42.933	1.583	1.733	1.273	1	2.533	3.2	1	2.545	64	70	2	3	2	1	5	5	1	5
1311	1	58770587	58771560	973	2	42.516	39.839	1.643	2	1.95	1.655	4.067	5.935	1.846	1.647	103	87	3	3	3	3	9	11	4	3
1312	1	58836053	58839515	3462	5	7.441	5.082	19.644	6.381	1.306	1.44	6.695	2.239	77.676	55	26	14	76	28	3	3	13	7	184	143
1313	1	58839690	58840078	388	1	5.75	3	1.286	1.75	2.5	2.833	18.167	8.333	13.917	26.833	9	5	2	3	4	5	26	13	19	34
1314	1	58840203	58840388	185	1	2.167	3.833	1.667	1.167	4.167	5	16.167	9.5	8.333	25.167	4	5	3	2	5	5	17	11	9	27
1315	1	58869631	58869948	317	2	28.9	26.9	3.429	5.1	1	0	3	7.6	1.571	2.286	39	35	6	7	1	0	4	10	2	4
1316	1	58870694	58871648	954	2	3.6	4.5	7.933	23.5	1.2	1	18.2	25	3.267	1.423	9	8	12	40	2	1	25	41	7	2
1317	1	58875715	58875932	217	1	5.667	3.5	9.833	14.833	1	1	27.833	11.333	7.833	11.333	7	4	12	18	1	1	30	15	10	18
1318	1	58876617	58877208	591	2	3.556	1.125	6.944	9.111	0	1.083	15.278	6.222	16.778	22.444	6	2	12	13	0	2	20	9	22	29
1319	1	58877305	58881251	3946	6	10.759	9.177	64.129	14.565	1.725	1.633	7.565	3.395	109.234	93.879	25	32	182	38	4	5	19	8	297	297
1320	1	58900491	58900706	215	1	27.714	17	5.429	3.714	1	0	19.714	5.571	4.429	4	33	20	6	6	1	0	23	7	6	6
1321	1	58903392	58903582	190	1	1.5	2.333	11.667	6.667	0	1.333	31.5	16	3	0	2	3	14	7	0	2	35	20	3	0
1322	1	58963198	58963887	689	5	20.591	21.5	29.727	9.5	2.5	1.6	15.227	4.5	26.136	25.409	41	45	59	15	4	3	25	8	43	39
1323	1	58964438	58965637	1199	3	3.395	3.316	4.079	2.722	2	1.586	16.342	10.053	45.316	30.5	8	9	10	6	4	3	29	23	93	61
1324	1	58970934	58971253	319	2	26	29.4	1	1.8	1	1	3.5	2	0	0	32	38	1	3	1	1	5	4	0	0
1325	1	59063257	59063748	491	2	6.867	4	6.75	3.727	0	0	6.125	4.188	63.125	31.5	13	6	11	6	0	0	8	7	117	67
1326	1	59063962	59065128	1166	3	10.405	9.486	20.919	5.892	2.771	2.25	10.757	9.297	122.432	129.27	29	17	53	14	6	4	21	17	283	274
1327	1	59155677	59156107	430	2	21	28.143	1.077	1.364	0	1.714	2.875	2.727	2.333	1	27	40	2	3	0	3	4	4	3	1
1328	1	59178959	59179286	327	2	12.6	7.6	3.2	1.75	1.2	1.667	10.3	4.7	23.2	17.9	17	10	5	2	2	2	14	7	26	22
1329	1	59179440	59181496	2056	6	15.375	13.312	23.984	5.148	2.1	1	8.406	4.984	110.984	62.906	57	58	50	12	6	1	17	13	201	132
1330	1	59221600	59233199	11599	1	1.672	1.744	1.337	1.704	3.704	4.808	1.504	1.493	1.368	1.28	7	5	4	4	10	13	5	4	3	3
1331	1	59271000	59274399	3399	1	2.284	1.865	1.615	1.482	5.941	6.5	1.831	1.492	1.265	1.75	4	6	3	2	16	15	4	4	2	3
1332	1	59289600	59298199	8599	1	2.167	2.404	1.574	1.661	4.615	5.814	1.479	2.04	1.183	1.323	6	13	5	5	13	11	4	5	3	4
1333	1	59324127	59324518	391	1	10.615	23.769	2.385	2.538	2.923	2	1.583	5.538	1.75	1	14	28	4	4	5	4	3	9	2	1
1334	1	59324633	59325432	799	3	43.8	71.76	2.278	3.6	2.714	1.667	12.318	28.84	6.81	15.476	91	129	4	7	6	3	24	57	12	24
1335	1	59340265	59340590	325	1	4.5	4.3	17.7	10.4	1	1	8.7	6.7	1.667	1.333	9	8	20	14	1	1	18	9	2	2
1336	1	59348200	59358799	10599	2	1.952	1.934	1.492	2.032	4.576	5.722	1.788	2.668	1.181	1.281	6	7	4	6	10	13	4	9	2	3
1337	1	59378000	59389999	11999	2	2.607	3.389	1.67	2.02	7.232	9.195	1.517	1.756	1.295	1.526	11	16	6	5	19	26	4	7	3	4
1338	1	59417315	59417721	406	1	16.5	23.833	0	0	1	0	1.111	1.556	1	0	25	28	0	0	1	0	2	2	1	0
1339	1	59427829	59428220	391	1	4.5	1.75	33.833	8.167	2.2	1	22.917	11.917	1.375	1	8	4	46	12	3	1	35	19	2	1
1340	1	59445129	59445342	213	1	20.667	27.333	0	1	2	1	2.333	4.75	0	1.333	23	31	0	1	2	1	3	9	0	2
1341	1	59507237	59507783	546	2	46.176	46.706	3.5	1.6	1.091	1.4	2.706	3.176	0	1.273	80	83	4	2	2	2	5	4	0	2
1342	1	59550970	59551621	651	2	1.647	2.889	3.524	1.75	1.529	1	3.095	1.917	15.333	20.952	3	4	7	3	3	1	5	3	27	28
1343	1	59551759	59552079	320	2	1.4	3.2	3.6	4.6	5.7	2	8.6	3.9	17.9	19.6	2	4	5	7	8	3	10	6	21	25
1344	1	59552287	59552466	179	1	1	0	1	6	2.833	2	9.667	8.5	13.5	18.5	1	0	1	7	4	3	11	10	17	22
1345	1	59632840	59633291	451	2	28.429	40.643	4.643	2	1.833	0	19.143	6.214	1.154	0	47	58	7	5	2	0	21	12	2	0
1346	1	59634453	59635894	1441	4	3.455	4.244	24.178	11.756	1.4	1	30.489	9.844	1.448	0	5	9	41	21	2	1	58	27	2	0
1347	1	59636147	59637200	1053	3	4.273	2.32	22.758	9.061	1	1.556	25.697	8.303	1.708	1.296	9	4	35	18	1	2	32	13	2	3
1348	1	59652868	59653364	496	1	2.5	2.933	19.867	3	1.818	1	19.067	12.933	1	1	4	5	27	5	3	1	25	21	1	1
1349	1	59678099	59678464	365	2	6.25	5.25	16.25	17.417	2.25	1	32.667	29.417	1.125	1.667	10	7	21	21	3	1	41	38	2	3
1350	1	59678721	59680672	1951	6	3.237	2.262	17.508	18.426	1.381	1	22.721	13.41	1.718	1.647	6	5	28	29	2	1	37	20	4	3
1351	1	59683574	59684035	461	1	3.538	2.667	16.067	10.2	0	0	20.2	6.067	1.4	1.429	6	4	20	12	0	0	24	8	2	2
1352	1	59720530	59720768	238	1	1.875	3.75	14.625	5.375	1	1	26.375	16.25	0	12.625	3	5	19	8	1	1	30	19	0	15
1353	1	59720906	59721816	910	1	3.56	2.5	33.5	8.321	1.625	1	21.5	8.964	8.071	13.321	11	5	58	13	3	1	29	15	16	24
1354	1	59721873	59722556	683	1	4.5	2.222	7	3.824	1	1	31.238	11.095	2.059	2.214	14	4	10	7	1	1	39	15	4	6
1355	1	59876523	59876776	253	1	3	1	14	5.125	1	0	6.375	1.75	9.125	8.875	4	1	16	7	1	0	8	3	11	11
1356	1	59876913	59877852	939	3	6.034	2.207	18.931	9.138	1	1.476	5.862	1.524	26.448	20.483	10	5	27	14	1	2	13	4	40	35
1357	1	59957194	59957433	239	2	23.143	23	2.25	0	1	1.714	1	6	1.667	0	26	27	3	0	1	2	1	7	2	0
1358	1	60217247	60217902	655	2	41.238	44.809	1.857	1.667	1.067	1	2.857	3.263	1.5	3	90	73	2	2	2	1	6	6	2	5
1359	1	60267882	60269468	1586	4	2.388	3.644	22.469	9.13	2.4	1.7	2.865	2.394	72.98	72.51	6	11	61	32	5	3	6	5	172	204
1360	1	60269792	60270630	838	3	9.963	8.037	54.037	11.593	1.4	1.389	5	4.318	90.296	79.333	22	18	120	28	2	3	9	7	192	185
1361	1	60316000	60323399	7399	1	2.163	2.108	1.893	1.491	3.343	4.33	1.319	1.853	1.19	1.308	7	6	5	4	11	10	3	6	2	3
1362	1	60324400	60324750	350	2	32.364	24.454	1.182	0	1.1	1	4.625	3.273	7.273	6.364	43	34	2	0	2	1	7	7	12	10
1363	1	60337800	60340599	2799	1	1.673	2.215	1.529	1.448	2.727	5.529	1.15	1.271	1	1	4	7	4	4	7	10	2	2	1	1
1364	1	60619000	60627199	8199	4	2.874	3.301	1.561	2.545	7.395	5.768	3.616	4.355	6.324	11.548	11	19	6	13	27	15	21	18	37	79
1365	1	60642200	60648199	5999	1	1.992	1.97	1.512	1.782	4.578	5.564	1.951	3.467	1.614	1.824	4	5	3	4	14	16	4	10	5	4
1366	1	60649600	60663799	14199	1	1.802	2.178	1.394	1.544	2.79	5.084	1.406	1.295	1.259	1.227	5	7	4	5	9	14	4	3	2	3
1367	1	60854600	60860199	5599	1	1.849	2.225	1.552	1.582	5.433	6.14	1.385	2.873	1.325	1.463	7	5	6	4	24	19	3	9	3	4
1368	1	60890745	60891036	291	1	18.556	30.556	0	1	3.222	1.667	1.556	2.75	1	1.25	23	39	0	1	4	2	2	4	1	2
1369	1	60893319	60893906	587	1	4.765	4.333	3.533	3.941	10.889	4.944	9.889	14.389	8.611	34.778	8	8	5	8	20	8	17	26	13	42
1370	1	60912800	60919199	6399	2	2.013	2.507	1.313	2.193	6.589	7.051	2.142	3.96	1.517	3.239	6	13	3	7	45	31	11	18	5	17
1371	1	60936601	60936983	382	2	58.167	62.917	0	1	1.125	1	1	2.083	1.889	1	91	96	0	1	2	1	1	4	3	1
1372	1	61012505	61012833	328	2	30.182	42.545	2.25	0	1.714	1.111	1.818	3.545	14.364	7.091	42	60	4	0	2	2	2	5	22	11
1373	1	61012965	61014214	1249	5	63.462	77.513	12.703	4.294	2.448	2.306	7.103	4.286	31.795	30.231	208	228	36	12	5	6	13	9	71	72
1374	1	61031400	61036599	5199	1	2.348	2.39	1.435	1.344	4.618	5.39	1.235	2	1.411	1.436	7	9	4	3	17	16	3	6	3	4
1375	1	61038394	61038684	290	2	25.444	35.111	1	1.75	1.2	1	0	1.667	0	0	34	45	1	2	2	1	0	2	0	0
1376	1	61044130	61044752	622	2	20.895	32.684	1	0	2.846	2.571	1.333	1.214	1	1.857	36	54	1	0	4	5	2	2	1	2
1377	1	61169503	61169991	488	1	9.125	19.562	1	2	1	1	1	1	1	1.667	14	23	1	2	1	1	1	1	1	2
1378	1	61407819	61408483	664	2	39	42.952	1	1.5	1.538	1.6	1.8	1	0	1.9	86	82	1	2	2	3	2	1	0	3
1379	1	61768012	61768553	541	2	26.353	38.529	1	1	2.118	1.833	1	3.571	1.2	1.125	40	64	1	1	4	3	1	4	2	2
1380	1	61777000	61783199	6199	3	1.689	2.117	1.75	1.273	7.936	8.068	2.075	3.182	1.647	3.85	6	8	3	3	41	35	8	11	4	21
1381	1	62100803	62101562	759	2	27.913	36.783	1.333	0	1.824	1.65	1	1	1	1	65	59	2	0	3	3	1	1	1	1
1382	1	62117311	62117592	281	1	17	27.111	1	1.667	3	1	4.889	3.556	0	5.556	20	33	1	2	4	1	6	5	0	8
1383	1	62425106	62425926	820	1	10.462	30.077	1.294	2.25	3.364	2.062	1.357	2.208	1.529	1.95	29	42	2	4	5	4	2	4	2	3
1384	1	62426029	62426295	266	2	24.75	25.375	1	0	1.429	0	2.625	2.5	2.429	2	29	31	1	0	2	0	3	4	3	2
1385	1	62779915	62780179	264	1	13.625	29.5	1	0	1.143	1.8	1	1	0	0	17	35	1	0	2	3	1	1	0	0
1386	1	62966770	62967138	368	1	15.917	29.833	1.182	2.8	1.6	1.429	1.727	1	1.2	1	23	41	2	5	2	2	2	1	2	1
1387	1	63167210	63167427	217	1	19.857	25.571	2.714	1	0	0	0	0	0	0	23	29	3	1	0	0	0	0	0	0
1388	1	63477000	63483599	6599	3	3.112	4.86	1.645	1.537	7.303	6.211	4.58	6.136	5.538	10.013	24	30	4	4	42	36	26	21	29	44
1389	1	64005381	64006029	648	2	25	40.3	1	1.5	2.15	2.167	1	1	1	0	44	65	1	2	4	4	1	1	1	0
1390	1	64055074	64055485	411	1	9.667	25	1	1	2.083	5.083	1.909	1.636	2.889	1.8	12	28	1	1	3	9	3	3	4	3
1391	1	64072466	64073129	663	2	39.476	46.048	1.75	0	1.952	2.647	2.952	3.3	1.4	2.824	69	80	2	0	3	6	5	6	2	5
1392	1	64073364	64073609	245	1	9.875	21.375	0	1	5.125	5	1.286	4.75	1	1.25	14	23	0	1	6	6	2	6	1	2
1393	1	64237400	64245599	8199	2	1.82	2.304	1.694	1.505	6.374	6.518	1.79	1.273	1.202	1.194	5	8	4	3	17	16	5	3	3	2
1394	1	64251529	64251732	203	1	1.5	4	4.5	5.167	2	2.833	30.833	25.667	2.667	0	2	6	5	6	3	5	36	31	5	0
1395	1	64251808	64252089	281	1	3.111	2.556	4.778	7.222	5.222	3.556	44.556	26.667	4.111	1	4	3	8	9	7	5	54	33	6	1
1396	1	64255011	64255317	306	2	3.889	3.111	18.556	11.889	1.833	1	28.889	16.333	1	1.75	5	5	24	16	2	1	33	20	1	2
1397	1	64255474	64258106	2632	5	3.236	2.312	58.683	14.354	1.791	1.125	25.671	11.963	2.817	2.186	9	6	128	33	3	3	47	26	8	5
1398	1	64265800	64279799	13999	2	2.479	2.563	2.073	1.648	4.787	4.117	4.953	2.507	1.593	1.478	8	9	11	4	16	17	21	11	9	6
1399	1	64287863	64288685	822	2	33.923	35.038	1.667	1.5	1.87	2.043	1.72	2.5	1.1	0	79	65	3	2	5	4	3	4	2	0
1400	1	64291800	64298999	7199	1	2.181	3.035	1.6	2.095	4.307	6.78	1.788	4.375	1.455	1.308	7	7	4	4	13	18	6	15	4	3
1401	1	64339999	64340562	563	2	30.222	38.556	1	1	3.353	3.389	1.75	1.071	3.389	3.944	55	66	1	1	6	5	2	2	6	8
1402	1	64341855	64342066	211	1	28.714	18.714	3.429	0	6.714	8.429	1	3.429	3	1	34	24	5	0	9	9	1	4	4	1
1403	1	64342116	64343524	1408	4	55.795	76.273	2.297	1.136	5.227	3.791	2.605	2.605	8.714	7.591	189	223	5	2	16	8	5	5	30	20
1404	1	64405600	64411399	5799	1	1.979	1.412	1.436	1.544	3.309	4.491	1.274	1.105	1.167	1.077	5	3	3	3	9	13	2	2	3	2
1405	1	64428800	64432999	4199	1	1.414	1.756	1	2.367	2.319	4.727	1.149	1.321	1.121	1	3	5	1	4	8	10	2	3	2	1
1406	1	64434200	64439999	5799	1	1.573	1.798	1.492	1.565	4.259	5.718	1.585	1.871	1.23	1.25	5	5	4	3	22	16	3	7	2	2
1407	1	64463200	64471199	7999	2	1.552	1.903	1.46	1.628	4.48	5.679	1.533	2.194	1.387	1.714	4	6	3	3	14	18	4	8	4	3
1408	1	64478400	64491599	13199	6	2.19	3.587	1.314	1.89	8.633	5.623	3.968	2.719	5.856	8.984	8	24	3	9	64	24	24	12	47	96
1409	1	64523525	64524056	531	2	52.812	56.75	0	1	1.25	4.062	1.462	1.846	1.615	2.769	95	102	0	1	2	8	2	3	3	4
1410	1	64524200	64527999	3799	2	3.106	5.019	1.714	2.283	8.407	10.359	1.556	2.947	1.125	1.556	9	13	3	7	24	29	3	8	2	3
1411	1	64551978	64552434	456	1	12.429	35	2.286	1.857	6.357	3	2.357	5.5	2.125	2.111	19	39	4	2	10	6	5	8	3	3
1412	1	64558000	64562599	4599	1	1.366	2.069	1.182	1.273	4.85	2.885	1.196	1.667	1.4	2	4	5	3	2	11	9	3	4	2	2
1413	1	64578152	64578574	422	1	3.769	3	7.923	8.615	0	1	40.769	17.846	3.385	8.154	5	4	11	11	0	1	53	23	5	11
1414	1	64578731	64580762	2031	3	3.807	2.636	36.937	9.175	1	1	21	9.825	5.032	3.383	7	6	65	17	1	1	36	24	11	7
1415	1	64595825	64596144	319	1	2	1.8	8.1	7.4	1.9	0	32.9	25.3	1.4	0	3	2	10	10	3	0	38	31	2	0
1416	1	64605946	64606683	737	2	2.609	2	4.783	7.455	1.65	1.75	33.783	26.609	2.188	2.333	4	3	9	18	3	2	51	42	3	3
1417	1	64606785	64607237	452	2	2.571	2.643	4.071	13.643	1	1.333	32	30.071	2	1	5	4	6	22	1	2	35	39	2	1
1418	1	64608280	64608496	216	1	2	1.571	8.857	6.857	0	1	32.286	29.143	1.714	2	5	2	17	8	0	1	37	31	3	3
1419	1	64630581	64631068	487	3	1.667	1.846	4.4	21.333	1	1	36.4	24.333	1.308	1.357	3	4	7	29	1	1	46	35	2	2
1420	1	64643605	64643797	192	1	5.167	1.4	2.5	3.333	0	0	6.5	8.5	14.167	19.5	6	2	4	5	0	0	7	11	15	23
1421	1	64643891	64645938	2047	5	6.567	7.828	17.1	11.707	4.34	2.114	10.812	5.746	115.641	105.438	15	23	37	28	11	4	23	13	273	275
1422	1	64660411	64660854	443	2	43.786	45.929	1	1.4	1.214	1	6.786	4.357	2.786	2.3	65	73	1	2	2	1	9	14	4	5
1423	1	64665000	64671599	6599	1	2.611	2.383	1.531	1.783	7.854	4.774	2.103	3.84	1.71	1.355	7	7	3	8	25	13	10	15	4	4
1424	1	64676654	64679482	2828	5	6.239	4.926	28.25	12.207	1.737	1.367	10.25	4.386	79.227	74.182	19	14	61	33	3	3	29	10	226	224
1425	1	64680625	64680848	223	1	5.571	2.857	5.143	17.857	1	2	24.857	14.857	11.143	7	7	4	6	21	1	3	27	16	12	8
1426	1	64682759	64683207	448	2	21.429	27.214	2.714	8.286	1	1.75	3.929	8	2.643	1.357	30	40	5	11	1	3	6	11	4	2
1427	1	64685877	64686066	189	1	1.667	2	5	6.833	0	1	19.5	30.5	1.5	2.167	3	3	6	8	0	1	24	33	2	3
1428	1	64692266	64692740	474	2	5.067	13.533	7.867	17.067	0	2.333	15.2	30.733	2.333	2.1	7	21	9	22	0	4	21	37	4	3
1429	1	64704693	64705906	1213	4	5.235	4.368	4.105	5.588	2.857	2.1	30	27.263	13.237	29.658	11	9	8	12	7	3	39	43	27	50
1430	1	64714324	64714797	473	1	6.571	8.467	6.6	20.6	1	0	20.6	20.667	2.067	1.643	11	12	9	26	1	0	23	27	3	3
1431	1	64714886	64716655	1769	4	7.118	5.685	19.727	38.309	1.633	1.909	45.636	36.855	3.5	1.767	19	12	35	53	3	4	78	64	9	4
1432	1	64731207	64731401	194	1	3	2.4	8.833	6.667	0	1	29.167	19.167	0	0	5	4	11	8	0	1	34	25	0	0
1433	1	64754676	64755103	427	2	26.385	32.077	1.833	6.615	1	1	1.833	1	1.273	1	45	41	2	9	1	1	4	1	2	1
1434	1	64759897	64760224	327	1	4.818	9.182	8.636	20.909	1.4	1.111	9.364	13.454	3	1.364	7	11	11	25	2	2	11	26	5	2
1435	1	64760341	64760566	225	1	2.857	4.571	6.857	16	0	0	2.857	6.714	1	2.25	3	5	8	17	0	0	4	8	1	3
1436	1	64770181	64770845	664	1	1.737	2.25	3.7	23.6	1	1	4.65	8.45	2.125	1	4	5	7	37	1	1	8	11	3	1
1437	1	64794440	64795272	832	1	4.417	4.885	9.731	29.423	1.538	1	17.538	23.5	3.96	1.647	9	12	12	34	3	1	30	29	8	3
1438	1	64796148	64796347	199	1	5.167	5.833	5.667	11.667	1	2.6	30.667	18	2	0	7	7	6	15	1	4	34	19	2	0
1439	1	64796647	64797344	697	2	3.591	2.789	9.545	11.591	1	1	25.5	28.318	1.75	1	5	7	15	14	1	1	35	42	2	1
1440	1	64799208	64800235	1027	2	7.312	5.414	36.469	12.469	1.75	1.333	29.062	12.312	2.111	2.227	15	14	68	18	3	2	45	17	5	4
1441	1	64800366	64800583	217	1	2.429	1	19	1	0	0	19	9.286	1	1	4	1	20	1	0	0	21	12	1	1
1442	1	64800768	64803479	2711	6	3.197	2.59	37.776	14.247	1.429	1.189	32.235	15.165	2.765	2.523	8	7	80	31	3	2	54	31	5	7
1443	1	64811561	64811960	399	1	5.083	1.5	6.75	22.833	1.4	1.556	10.583	13.25	2	3.167	7	2	8	29	2	2	15	17	3	5
1444	1	64812278	64812598	320	1	2.5	1.9	9.3	19.5	0	1.333	18.6	14.1	1.2	1.5	4	3	12	22	0	2	23	16	2	2
1445	1	64817709	64818096	387	1	1	1	2.5	18.75	0	0	12.167	3.75	1	1	1	1	4	24	0	0	15	5	1	1
1446	1	64833619	64836056	2437	4	7.039	4.06	76.237	19.04	1.12	1.289	9.237	4.067	107.079	78.842	16	11	225	61	2	2	22	10	246	236
1447	1	64840987	64843192	2205	6	7.938	5.215	20.391	8.957	2.24	1.867	7.942	4.391	78.145	65.565	25	20	70	27	5	3	19	8	224	240
1448	1	64869134	64869366	232	1	1	2.286	4.857	2.667	2	1	4.429	1.714	17.429	12.143	1	3	6	4	2	1	6	3	19	14
1449	1	64869713	64871963	2250	3	4.603	3.909	39.786	7.5	1.468	1.641	9.329	3.612	98.186	81.886	10	11	122	24	3	3	17	9	226	205
1450	1	64872226	64872434	208	1	5.333	1	3.167	5.667	1.4	1	13.167	12.833	15.833	19.5	6	1	4	7	2	1	14	15	18	21
1451	1	64883482	64883801	319	2	26.4	18.1	2.7	2	1	1.75	4.5	3.7	2.333	0	35	23	4	3	1	2	12	5	3	0
1452	1	64883904	64884174	270	1	15.222	22.667	2.556	2.222	1	0	3.556	2.111	1	1	18	28	3	3	1	0	6	3	1	1
1453	1	64884433	64885004	571	2	84.667	63.667	2.222	1	1.5	1	2.083	3.889	2.333	1.455	182	127	4	1	2	1	3	6	4	3
1454	1	64906657	64906848	191	1	1.2	2.333	8.5	7.333	0	0	33.5	12.667	1.5	1.167	2	3	10	9	0	0	37	14	3	2
1455	1	64907224	64907499	275	1	1	1	14.778	2.778	0	0	10.222	4.444	1.8	2.556	1	1	17	4	0	0	14	6	3	3
1456	1	64908094	64908621	527	1	1.923	1.357	4.235	3.647	1	1.667	28	12.177	2.312	1.067	3	2	8	6	1	3	36	16	4	2
1457	1	64917256	64918015	759	1	5.174	5.591	8.87	10.043	1.5	1	37.391	19.652	2.136	4.238	12	9	14	15	2	1	43	26	4	9
1458	1	64919557	64919761	204	1	5.5	2	4	8.833	0	1.8	30.5	11.333	1	1.333	6	2	5	10	0	2	34	16	1	2
1459	1	64921292	64921479	187	1	6.833	21.5	2.167	3	2.5	1.5	6.667	6.5	0	1.167	10	24	3	4	3	2	9	8	0	2
1460	1	64931913	64932921	1008	3	4.935	2.84	18.742	4.367	1	2.583	8.065	5.464	43.032	41.161	14	8	34	8	1	4	19	12	78	80
1461	1	64975051	64975331	280	1	6	2.333	6	5.5	2.222	1.778	29.111	23.333	3	2.667	7	4	7	9	3	2	31	26	4	4
1462	1	64975645	64975966	321	1	8	3.5	8.1	8.9	2.9	0	33.9	21.3	2.222	1	12	6	9	13	5	0	41	26	3	1
1463	1	64976619	64977637	1018	4	4.344	3.031	36.25	17.156	1.636	1.1	34.844	32.906	4.031	2.2	7	7	57	28	3	2	52	62	7	5
1464	1	64977803	64978596	793	1	3.958	2.682	41.92	8.875	1	1.5	18.88	6.6	2.375	2.6	13	7	75	19	1	2	25	11	5	6
1465	1	64983164	64983537	373	1	3	0	6.917	1.2	1	0	30.333	12.333	1.167	0	5	0	9	2	1	0	36	14	2	0
1466	1	64983815	64984132	317	2	4.4	1.2	19.7	7.5	0	0	29.4	14.7	1	2	6	2	25	11	0	0	34	19	1	2
1467	1	64994800	64998599	3799	1	2.97	2.222	1.75	1.867	6.053	3.509	1.896	1.782	1.458	1	8	5	3	3	13	8	5	4	4	1
1468	1	65001182	65001371	189	1	4	2	9.667	13.833	2.667	3.833	27.333	36	5	4.333	5	3	12	18	4	5	30	40	6	5
1469	1	65007000	65015599	8599	2	2.491	2.401	2	1.805	9.743	7.385	2.514	2.987	1.551	1.5	7	7	5	6	29	20	9	11	5	4
1470	1	65024701	65024928	227	1	2.429	1.625	18.125	4	1	1.375	25.125	10.375	1	1.857	3	2	23	7	1	2	32	12	1	2
1471	1	65030544	65032674	2130	4	5.015	3.516	31.149	14.149	1.273	1.364	7.97	2.966	64.672	62.224	10	10	82	47	2	3	19	7	186	222
1472	1	65045195	65045511	316	2	24.8	18.9	1.3	0	1	1	5.6	3.3	2.6	2.4	29	22	2	0	1	1	8	4	4	4
1473	1	65049550	65051125	1575	2	7.735	6.106	6.429	2.333	3.571	3.481	9.184	5.082	70.694	61.306	15	19	14	6	8	7	17	10	128	112
1474	1	65139512	65139747	235	1	18.625	27.5	2	1	2	1.25	4.75	2.625	7.5	10.5	23	32	3	1	3	2	6	4	10	14
1475	1	65139847	65140042	195	1	8.167	20	3	3	4.833	3	2	4.667	7	12.667	13	21	4	4	6	4	3	5	9	15
1476	1	65157400	65160599	3199	2	1.411	1.831	1.135	1.256	5.031	5.191	1.465	1.512	1	0	3	4	2	3	13	12	3	4	1	0
1477	1	65166400	65169799	3399	2	1.25	2	1.578	1.719	5.462	5.384	1	1.256	1	1.4	3	8	4	6	11	12	1	2	1	2
1478	1	65170800	65172999	2199	2	2.7	1.846	1.735	1.75	8.754	9.191	1	1.167	1.806	1.25	5	5	3	4	24	30	1	2	3	2
1479	1	65219600	65225999	6399	2	2.123	1.973	1.679	1.581	7.663	9.275	1.429	1.482	1.885	1.18	6	7	4	4	20	21	4	4	4	2
1480	1	65257304	65257636	332	2	31.364	19.818	3.818	6.091	0	1.5	7.364	5.091	2.091	1.3	44	27	5	10	0	2	11	7	6	2
1481	1	65311780	65311970	190	1	3	1	10.333	4.667	0	1	25.833	18.333	0	1	4	1	12	7	0	1	29	21	0	1
1482	1	65312109	65312433	324	1	1.778	1	18	7.6	1.833	1	18.3	11	1.6	1.8	3	1	22	9	2	1	21	16	2	2
1483	1	65312784	65313304	520	1	4.188	2.812	16.938	9.5	1	1	15.875	9.375	4.438	2.067	7	4	22	13	1	1	22	17	7	4
1484	1	65313470	65313833	363	1	2.583	0	6.167	6.167	1	1	29.833	15.583	2.333	2.364	3	0	10	8	1	1	34	20	3	4
1485	1	65401891	65402101	210	1	3.833	2.833	2.167	13.833	1	0	31.167	20	3.5	2.667	5	4	3	16	1	0	36	21	4	3
1486	1	65440656	65441028	372	1	1.8	1	16	1.7	1	0	11.333	1.2	4.167	7.167	4	1	19	2	1	0	16	2	9	11
1487	1	65441124	65441341	217	1	4.167	1	15.167	2.333	0	0	22	3	4.667	3.167	6	1	16	3	0	0	24	4	6	4
1488	1	65441681	65442074	393	1	1.1	1	4.583	7.583	1	0	25.083	5.083	2.6	6	2	1	7	13	1	0	31	12	4	11
1489	1	65442156	65442356	200	1	2.167	3.5	3.5	19.333	0	0	12.333	9.333	3.5	7.167	3	6	5	23	0	0	15	10	4	8
1490	1	65457469	65458605	1136	3	3.152	2.138	8.556	4.861	1.429	0	29.417	4.077	12.056	37.306	5	5	15	11	2	0	41	10	27	70
1491	1	65458746	65458926	180	1	2	2	7.167	5.333	0	0	12	0	5.667	22.167	2	5	9	6	0	0	13	0	7	26
1492	1	65459003	65465966	6963	9	7.241	5.537	49.963	16.917	1.8	1.43	7.834	4.08	88.67	77.216	24	17	218	47	7	3	32	12	277	280
1493	1	65495246	65495884	638	2	2.7	2.3	24	3.737	0	0	21.65	9.3	1.143	1.3	5	4	34	6	0	0	29	13	2	2
1494	1	65496103	65496323	220	1	4.571	3.167	12	5.286	0	0	28.286	9.714	3.75	2.857	8	5	14	6	0	0	31	12	5	3
1495	1	65496887	65497084	197	1	1.667	0	4	7.333	1	1	30.333	20.833	0	0	2	0	5	10	1	1	34	24	0	0
1496	1	65522272	65523522	1250	5	18.125	9.5	28.95	6.925	1.774	1	31.1	19.4	3.103	3.045	62	29	47	13	5	1	47	30	8	5
1497	1	65523720	65524181	461	1	1.786	2.429	19.571	12.786	1	0	25.214	18.429	1.455	2.231	4	3	22	16	1	0	31	25	2	4
1498	1	65524262	65524539	277	1	3.375	1.875	19.125	11.125	2	1	24.125	28	1	0	5	3	22	19	2	1	30	33	1	0
1499	1	65545417	65545778	361	1	3.818	4.6	4.636	12.909	1	1.375	19.091	31.909	2.286	2.273	6	7	9	17	1	2	23	38	3	4
1500	1	65546359	65548038	1679	5	4.792	4	27.076	8.868	1.357	1.636	37.019	23	9.02	10.698	16	11	55	19	3	3	60	60	33	27
1501	1	65555678	65555906	228	1	6.375	1.286	7.625	14.75	0	1	20	25.25	1	2	9	2	10	16	0	1	29	27	1	3
1502	1	65556139	65556633	494	2	11.067	21	8.267	7.667	1.111	1.222	25.8	22.4	1.083	2.538	16	35	12	11	2	2	33	33	2	4
1503	1	65605466	65605738	272	2	9.556	4	22.111	10.889	1	1	38.111	27.889	4.889	1.5	15	5	25	15	1	1	44	35	6	2
1504	1	65605981	65606312	331	1	2.182	2	22.273	10	1	1	8.273	5.727	4.091	1	5	3	30	13	1	1	10	7	6	1
1505	1	65620611	65620979	368	2	38	29.182	1	2	1	1	1.6	2.636	2.444	0	51	40	1	2	1	1	2	4	3	0
1506	1	65647100	65655399	8299	5	2.645	2.787	2.556	2.256	4.536	3.217	4.111	4.418	17.093	30.093	11	17	10	9	11	10	15	20	111	113
1507	1	65698063	65698360	297	1	3	2.333	4.111	10.889	0	0	5.889	9.556	9.778	20.222	5	4	6	18	0	0	7	14	14	25
1508	1	65698781	65701816	3035	6	9.753	8.333	54.126	21.474	1.784	2.341	10.632	5.564	97.547	94.074	38	42	153	72	4	6	22	14	289	320
1509	1	65702268	65702461	193	1	5.5	5.333	7.5	3.833	1.667	1	31.667	20.333	4.833	3.333	8	6	10	5	2	1	33	26	6	5
1510	1	65715800	65723999	8199	2	2.069	1.675	1.214	1.219	7.719	5.858	1.623	1.518	1.652	1.354	6	5	2	2	20	16	4	4	6	2
1511	1	65749217	65749565	348	1	1	1	5.7	10.8	1	1	30.3	12.2	2	1.5	1	1	8	15	1	1	34	16	4	2
1512	1	65757899	65758196	297	1	2.889	3.556	10.222	27.444	1.444	1.75	15	21.444	1	1.4	4	5	13	30	2	2	18	24	1	2
1513	1	65758702	65759146	444	1	1.538	1.545	5.929	22.857	0	0	9.571	8.429	1.5	1.3	2	2	12	28	0	0	15	15	2	3
1514	1	65760326	65761958	1632	5	33.431	28.255	21.078	9.098	1.111	1	48.294	20.647	3.529	4.667	105	77	35	21	2	1	77	31	7	12
1515	1	65762172	65763015	843	3	4.963	3.074	13	16.185	1.5	1	32.741	13.667	2.435	2.167	9	5	19	26	2	1	42	23	5	3
1516	1	65763634	65765356	1722	3	4.547	3.942	12.463	27.13	1.467	1	27.482	28.333	2.061	2.041	14	8	24	39	3	1	38	46	5	5
1517	1	65766927	65767302	375	1	5.167	3.917	7.667	10.25	0	0	27.833	10.25	1.444	1	8	5	12	16	0	0	32	12	3	1
1518	1	65767309	65773068	5759	9	5.693	4.858	36.178	15.128	1.522	1.167	42.683	15.961	3.439	3.578	17	13	68	42	4	2	82	31	10	15
1519	1	65773543	65777590	4047	10	3.378	2.57	15.381	23.5	1.135	1.245	46.754	21.643	1.99	2.146	7	6	30	38	2	2	81	38	6	5
1520	1	65777968	65778169	201	1	1.6	1.333	7.333	15.333	1.667	1	29.833	13.5	3.833	1.833	2	2	9	17	2	1	32	15	6	3
1521	1	65778350	65778895	545	2	1.941	2.176	12.706	15.118	1	0	29.177	12.706	0	1.933	3	5	17	18	1	0	35	16	0	3
1522	1	65779017	65779575	558	1	2.882	1.5	10.059	21.882	1	1	20.294	21.882	1.588	1.167	4	2	15	26	1	1	27	29	3	2
1523	1	65779774	65780134	360	1	1.9	1.833	7	17.75	2.222	1	36.417	17.25	2.25	1.182	2	2	9	21	3	1	43	21	4	2
1524	1	65780208	65780770	562	3	5.833	6.333	6.833	22.444	0	1	24.722	20.778	1.222	2	8	9	12	30	0	1	31	35	2	3
1525	1	65782984	65783601	617	3	5.421	1.312	17.526	15.474	1.333	0	40.632	13.053	2.526	2.632	8	2	25	23	2	0	59	21	4	5
1526	1	65783813	65787110	3297	3	5.071	3.427	31.874	9.709	1.346	1.385	45.34	14.515	2.935	5.525	9	9	62	23	4	2	75	26	8	21
1527	1	65787480	65788124	644	4	3	1	18.3	23.75	1.75	1.273	48.8	21.35	4	4.05	7	1	29	32	2	2	75	37	7	7
1528	1	65791076	65794352	3276	9	9.304	9.578	20	26.765	1.466	1.355	42.637	19.039	3.157	6.049	27	35	33	47	4	2	73	31	8	14
1529	1	65794533	65795635	1102	2	4.324	4.5	11.177	28.5	1.4	1.25	29.353	13.529	4.353	7.676	7	9	21	43	2	2	41	17	9	12
1530	1	65795819	65796459	640	2	4.294	2.385	8.95	22.8	1.556	1	20	10.3	2.55	5.833	6	4	15	36	2	1	34	18	4	12
1531	1	65797110	65797408	298	1	8.8	4.111	9.8	10.9	1	1.8	35.5	9	5.7	13.6	13	7	12	16	1	2	43	12	10	19
1532	1	65797858	65799414	1556	6	11.271	8	15.729	11.896	1	1	33.562	6.628	17.812	26.312	22	18	23	19	1	1	54	13	30	46
1533	1	65799472	65803439	3967	9	7.61	7.345	55.806	20.976	1.831	1.569	14.817	6.941	88.363	88.573	22	20	196	75	6	5	42	31	280	295
1534	1	65807941	65808560	619	1	3.684	2.412	19.737	5.579	1.75	0	16.053	10.263	2.529	2.733	5	4	29	9	2	0	20	16	4	5
1535	1	65841913	65842142	229	1	6.429	6.714	6.286	5.857	1	1.286	29	22.286	1	1.857	9	9	9	8	1	2	33	26	1	2
1536	1	65842683	65843037	354	1	4.364	1.091	4.727	9.818	1	0	27	13.727	2.273	1	6	2	6	13	1	0	33	16	4	1
1537	1	65843199	65843615	416	1	2.286	1	7.154	4.077	1.273	0	26	15.692	1	1.167	4	1	9	8	2	0	29	19	1	2
1538	1	65845168	65845471	303	1	3.556	4.667	3.111	3	2.5	1.125	18.333	34.667	1.857	2.111	5	6	4	3	3	2	21	40	3	3
1539	1	65846028	65846494	466	2	2.714	1.429	7.357	14.143	1.5	1	30.429	27.571	0	1.273	4	2	11	23	2	1	39	33	0	2
1540	1	65846858	65847807	949	2	3.074	3.118	20.862	8.207	1.118	0	35.724	19.414	1.586	1.217	6	5	31	12	2	0	53	28	3	2
1541	1	65848564	65849270	706	2	5.182	2.8	13.773	8.364	1	1	24.591	11.5	1.75	1.583	9	5	22	15	1	1	32	20	2	2
1542	1	65849498	65849753	255	1	3.625	1	8.375	2.75	0	0	26.75	3.875	0	2.714	5	1	10	5	0	0	29	5	0	4
1543	1	65849835	65850942	1107	3	5.059	3.05	15.323	8.971	1	0	46.588	22.677	3.5	2.29	9	5	22	15	1	0	67	37	7	6
1544	1	65852186	65852386	200	1	7.429	3	3	7	0	1	30.286	9.714	1.857	1.6	10	5	4	8	0	1	34	12	2	3
1545	1	65882367	65882620	253	2	27.875	21.375	2	1.667	2.625	1	4.375	3.5	1	1.875	32	26	3	2	4	1	7	5	1	3
1546	1	65893064	65893264	200	1	4.167	10	8.333	11.333	1	1.833	31.167	30	1	1.667	5	12	9	15	1	2	36	34	1	2
1547	1	65897417	65898409	992	3	39	38.226	7.871	2.5	3.071	1	14.387	14	1.833	1.792	105	92	19	5	4	1	24	31	4	5
1548	1	65899709	65900133	424	2	34.286	30.5	6.643	0	1.083	1.385	16.357	6.286	4.571	5.714	54	43	10	0	2	3	20	8	6	10
1549	1	65903800	65916399	12599	3	2.049	2.496	1.124	1.524	7.997	5.675	1.886	3.211	1.342	1.739	6	8	3	4	30	17	7	9	3	8
1550	1	65921701	65923557	1856	6	12.914	10.828	23.552	9.784	1.87	1.417	8.534	3.741	95.172	73.207	52	43	64	26	4	3	18	7	231	176
1551	1	65923711	65923998	287	1	1.222	1	4	6.333	1	1	16.222	6.889	23	15.778	2	1	5	9	1	1	21	10	27	19
1552	1	65948600	65963999	15399	3	2.321	2.22	1.527	1.721	6.45	6.659	1.586	2.19	1.474	1.38	6	8	4	6	16	16	4	9	4	6
1553	1	65967200	65977599	10399	1	1.825	1.716	1.131	2.009	5.646	4.84	1.503	1.578	1.346	1.465	5	5	2	4	15	12	6	4	3	4
1554	1	66036067	66036306	239	1	4	0	1.143	3.143	1	1	2.857	4.429	18.714	14.143	5	0	2	4	1	1	5	6	21	18
1555	1	66036555	66039544	2989	5	5.692	3.806	42.699	10.989	1.647	1.953	13.065	5.796	98.355	62.677	12	8	132	26	3	4	40	14	222	149
1556	1	66084008	66084316	308	2	27.111	30	4.222	2.667	1	0	7.444	9.333	1	1	34	35	6	4	1	0	12	12	1	1
1557	1	66086905	66087154	249	1	1.875	1.5	4.25	16.375	1	1	15.25	10.75	1	0	3	3	7	20	1	1	21	13	1	0
1558	1	66087804	66088161	357	1	2.583	2.364	15.5	6.833	1	0	14.833	7.667	2.667	1.625	4	5	18	11	1	0	19	13	4	2
1559	1	66102000	66114599	12599	3	1.663	2.177	1.551	1.4	4.794	5.638	1.633	1.775	1.348	1.402	4	16	5	4	17	16	4	7	3	4
1560	1	66116400	66118999	2599	2	1.675	1.851	1.485	1	6.778	7.506	1	1.355	1.308	1.323	3	5	4	1	15	16	1	3	3	2
1561	1	66132400	66135399	2999	1	1.591	1.447	1.268	1.591	4.667	6.333	1	1.75	1.323	1	3	4	2	3	15	15	1	3	3	1
1562	1	66144000	66152799	8799	2	2.098	2.157	1.359	1.635	5.654	4.922	1.715	1.819	1.417	1.25	5	7	4	4	16	13	5	7	3	3
1563	1	66155600	66159599	3999	1	1.909	1.741	1.379	1.4	6.512	5.549	1.592	1.527	1.455	1.273	4	4	3	3	13	11	3	3	3	2
1564	1	66196000	66204399	8399	1	1.55	1.872	1.077	1.53	3.196	4.531	1.446	1.17	1.055	1.262	5	7	2	4	8	11	4	2	2	2
1565	1	66209400	66215399	5999	6	3.248	3.929	1.278	2.036	7.246	5.045	6.765	6.845	10.396	15.023	14	17	2	7	35	17	35	35	76	68
1566	1	66379400	66382599	3199	2	1.339	2.455	1.606	1.581	8.17	8.25	1.457	2.395	1.273	1	2	8	4	3	24	23	3	7	2	1
1567	1	66444601	66444866	265	2	23.444	28.889	1	1.5	0	0	1	1	0	0	30	36	1	2	0	0	1	1	0	0
1568	1	66575293	66576263	970	1	7	2.452	43.484	11.226	1	1	15	7.806	3.226	3.552	18	6	79	24	1	1	23	13	7	8
1569	1	66657626	66660072	2446	3	9.026	9.029	10.857	3.568	2.2	1.207	4.592	3.597	71.442	47.61	19	22	21	7	6	2	12	8	225	194
1570	1	66668200	66675799	7599	2	1.92	2.407	1.453	1.624	6.545	5.084	1.575	2.619	1.273	1.3	4	7	3	4	17	13	7	8	3	2
1571	1	66678200	66684199	5999	2	2.184	3.057	1.22	1.346	4.531	5	1.116	1.616	1.614	1.283	6	10	3	3	13	12	2	5	5	3
1572	1	66684200	66687599	3399	1	2.947	6.582	1.382	2.1	4.295	5.632	1.6	2.409	1.333	1.542	10	27	2	5	9	12	3	6	2	3
1573	1	66693400	66712179	18779	6	4.972	5.114	1.19	1.694	5.097	4.57	2.617	3.168	1.45	2.096	90	89	3	6	19	16	12	12	7	16
1574	1	66712400	66715199	2799	1	5.908	6.671	1.308	2	7.023	9.839	1.619	2.029	1.571	1.306	12	22	2	4	12	15	4	4	3	2
1575	1	66716800	66726599	9799	2	2.345	2.356	1.386	1.921	5.568	6.852	1.771	2.522	1.524	1.33	7	7	4	7	15	18	6	10	4	3
1576	1	66727600	66731999	4399	2	2.143	2.484	1.46	2.079	6.468	6.531	1.738	2.087	1.289	2.013	6	8	2	6	20	28	4	5	2	7
1577	1	66833364	66836107	2743	6	5.988	5.116	65.895	16.919	1.235	1.333	8.186	3.114	90.419	71.058	14	13	248	61	2	2	26	6	247	203
1578	1	66899446	66901601	2155	3	8.765	7.246	20.765	7.441	5.246	3.264	11.471	4.706	57.544	75.441	18	16	81	17	14	9	21	12	111	146
1579	1	66966400	66969599	3199	1	1.297	2.704	1.273	2.086	5.33	3.646	1.235	2.121	1	1.452	2	10	3	4	13	7	2	4	1	3
1580	1	67015800	67020399	4599	1	1.674	1.75	1.421	1.419	3.412	5.217	1.492	1.522	1.24	1.207	6	5	2	3	8	14	3	3	2	2
1581	1	67025200	67029199	3999	4	3.253	2.703	1.712	1.985	7.901	6.565	7.859	6.092	7.156	13.964	10	12	4	4	25	15	27	16	27	38
1582	1	67042200	67046199	3999	1	1.587	1.246	1.143	1.234	3.093	4.631	1.458	1.792	1.333	1.591	4	3	2	2	8	11	3	4	2	3
1583	1	67057672	67058095	423	2	24.538	46.308	1.75	2	2.5	4	1	1	1	0	42	68	2	3	4	5	1	1	1	0
1584	1	67080800	67086199	5399	2	2.267	2.969	1.571	1.857	4.031	4.694	1.38	1.68	1.42	1.225	9	10	3	4	10	13	3	4	3	2
1585	1	67087200	67097599	10399	1	2.052	2.467	1.489	1.862	4.066	6.922	1.519	1.996	1.548	1.354	5	8	4	5	9	21	3	9	3	3
1586	1	67105200	67122799	17599	3	2.008	2.508	1.5	1.411	6.726	6.746	2.425	2.534	2.22	5.352	8	16	4	4	51	39	22	23	10	48
1587	1	67156000	67170399	14399	1	1.824	1.97	1.495	1.783	4.427	6.565	1.265	1.311	1.4	1.364	5	7	5	6	13	21	4	3	3	4
1588	1	67179400	67184199	4799	1	1.792	2.196	1.604	1.404	4.821	6.367	1.457	2.029	1.543	1.397	4	5	3	3	13	17	3	4	5	3
1589	1	67200800	67202599	1799	1	2.022	2.873	1.415	2.103	4.333	7.421	1	1.143	1.529	1	4	6	3	5	8	13	1	2	3	1
1590	1	67212200	67224799	12599	1	1.778	1.906	1.387	1.841	3.88	5.402	1.281	1.371	1.193	1.594	4	6	4	5	13	12	3	3	2	5
1591	1	67251600	67270199	18599	4	1.816	2.186	1.464	1.868	11.152	8.594	3.493	5.03	1.767	9.895	5	7	4	8	118	62	37	46	9	75
1592	1	67278000	67287999	9999	2	1.898	1.861	1.247	1.379	4.554	5.552	1.67	2.367	1.153	1.143	5	7	3	4	12	13	5	9	3	2
1593	1	67288800	67292999	4199	4	7.434	15.302	1.606	1.596	10.606	5.917	5.328	4.008	9.457	23.588	27	66	4	4	39	18	19	20	53	118
1594	1	67297600	67324199	26599	5	2.19	2.939	1.448	1.783	4.699	5.469	1.372	1.69	1.396	1.293	7	35	4	6	17	25	4	6	4	3
1595	1	67324285	67324542	257	1	16.25	25	1	1	1.667	3.625	1	1	0	1.375	20	31	1	1	2	5	1	1	0	2
1596	1	67327800	67335399	7599	2	2.005	2.147	1.223	1.4	4.099	6.256	1.371	2.396	1.424	1.307	6	5	2	3	10	17	3	8	4	4
1597	1	67337800	67345799	7999	2	3.253	4.562	1.46	1.895	6.463	7.098	2.252	3.701	1.54	2.678	11	20	4	8	27	25	6	12	4	9
1598	1	67354010	67354482	472	2	44.267	50.133	1.231	2	1.533	1.867	1	3.2	1	1.75	69	81	2	2	2	3	1	5	1	2
1599	1	67364000	67371799	7799	2	1.641	2.062	1.791	1.434	6.983	5.97	1.836	3.017	1.304	1.228	4	7	4	4	18	16	5	10	3	3
1600	1	67387400	67395799	8399	2	2.098	1.904	1.409	1.293	6.313	5.622	1.375	2.037	1.478	1.587	6	5	3	2	22	15	3	9	3	4
1601	1	67447227	67449529	2302	7	11.125	10.479	21.486	7.264	1.514	1.05	7.778	3.141	90.306	65.083	45	37	67	19	3	2	21	7	196	139
1602	1	67456612	67459605	2993	4	6.828	7.085	38.161	5.534	2.121	1.395	10.581	3.097	82.183	66.462	18	27	94	20	6	3	26	8	212	189
1603	1	67468247	67469037	790	3	2.905	4.04	6.72	6.56	1.75	1	20.08	5.52	29.04	24.64	6	11	13	17	2	1	34	12	61	55
1604	1	67543199	67545661	2462	7	5.946	5.672	48.299	9.947	1.604	1.812	7.812	3.106	70.675	49.403	16	19	220	34	4	3	22	9	286	242
1605	1	67584294	67584632	338	1	23.1	32.3	1	1	0	1.4	1	4.3	3.375	1.571	33	39	1	1	0	2	1	7	6	2
1606	1	67587790	67590165	2375	4	8.297	8.138	17.068	8.986	1.833	1.451	11.095	6.243	91.149	75.338	18	15	49	24	5	3	20	17	226	200
1607	1	67603800	67611115	7315	3	8.495	10.353	1.702	2.142	5.4	3.522	4.05	3.617	2.075	1.4	83	99	5	7	11	10	14	15	10	3
1608	1	67612014	67612517	503	1	7.188	6.688	8.875	5.625	1.75	0	15.625	9.5	21.188	13.938	10	12	13	10	3	0	21	15	27	16
1609	1	67612760	67614577	1817	4	8.491	5.667	21.947	9.265	2.075	2.049	14.702	7.456	99.983	94.965	17	14	64	24	4	5	29	14	239	243
1610	1	67617759	67618034	275	1	3.667	3.778	3.667	13.222	1	1.286	39.778	17.667	2.667	3.167	5	5	5	15	1	2	50	27	3	4
1611	1	67673949	67674428	479	2	62.267	58.6	2.5	2.5	0	1	2.636	2.933	1.364	0	97	102	3	3	0	1	4	6	2	0
1612	1	67720262	67723814	3552	6	5.593	6.24	34.514	12.537	1.672	1	13.252	3.118	81.667	67.315	16	16	121	53	4	1	27	9	180	220
1613	1	67830200	67835799	5599	1	2	2.27	1.927	1.562	3.783	5.065	2.116	2.664	1.189	1.149	5	8	6	4	15	12	6	8	2	2
1614	1	67836800	67870199	33399	8	3.131	4.101	1.683	2.307	9.178	8.988	2.743	4.859	3.199	5.774	26	44	7	10	51	36	32	41	59	105
1615	1	67870800	67894199	23399	10	6.119	7.505	1.781	2.667	10.645	7.682	5.886	10.99	1.764	2.34	124	158	8	11	37	25	35	49	8	13
1616	1	67895400	67913599	18199	7	4.411	6.32	1.653	2.056	9.233	8.076	5.068	11.42	1.343	1.592	51	70	5	9	25	23	36	58	4	5
1617	1	67915346	67916180	834	1	2.308	4.923	3	5.346	2.462	3.654	24.346	38.769	3	3	4	12	4	10	5	7	30	48	5	8
1618	1	67918053	67919527	1474	2	3.261	3	4.674	4.783	3.156	1.973	40.37	39.196	2.821	1.667	6	6	7	9	7	4	56	58	5	3
1619	1	67919758	67920325	567	2	4.375	3.389	4.556	9.833	4.944	1.643	38.556	35.056	1.333	1.636	6	5	11	16	7	3	53	45	2	2
1620	1	67924200	67934700	10500	5	2.217	2.932	2.313	3.267	7.365	7.543	6.987	19.077	1.669	1.971	6	9	6	14	35	30	26	59	5	6
1621	1	67935600	67979799	44199	11	3.119	3.811	1.752	2.277	12.875	8.788	5.231	7.655	5.803	11.171	25	58	7	12	110	39	60	43	78	201
1622	1	67980000	67982599	2599	1	2.095	1.984	1.615	2.219	8.305	4.634	2.117	3.424	1.309	1	5	5	4	4	18	12	6	9	3	1
1623	1	67985800	67987799	1999	1	2.245	1.95	1.312	2.1	6.29	4.982	1.537	2.035	1	0	5	4	2	5	11	10	3	5	1	0
1624	1	67994000	68001399	7399	2	2.348	2.103	1.611	1.935	7.789	8.136	1.558	2.448	1.5	1.767	6	5	6	4	20	22	4	8	4	5
1625	1	68002000	68010799	8799	2	1.649	1.699	1.65	1.583	7.933	6.832	1.864	2.409	1.788	2.553	4	5	5	4	21	17	7	9	5	9
1626	1	68011698	68014425	2727	4	4.741	4.141	21.894	11.835	2.155	1.458	14.494	12.679	95.788	105.259	14	11	81	30	8	3	31	36	261	270
1627	1	68024197	68024417	220	1	2.857	3	6	3.286	0	1.571	35.429	17.429	1	2.429	4	4	8	5	0	2	42	20	1	3
1628	1	68039096	68043597	4501	9	6.144	6.264	48.901	26.808	1.88	1.867	60.17	47.801	6.613	4.22	14	17	99	60	4	4	100	83	23	12
1629	1	68051438	68051782	344	1	4.455	4.182	3.273	17.818	3	1.444	4.909	3.727	2.364	2.273	6	7	6	23	4	2	7	6	3	4
1630	1	68057498	68057730	232	1	8.75	10.125	3.75	24.625	2.125	1.333	2.875	4.75	3.143	0	11	13	6	28	3	2	4	6	6	0
1631	1	68070470	68070746	276	1	1.75	3.375	7.5	23.625	0	2.625	1.125	1.625	1	1.667	3	4	10	28	0	3	2	2	1	2
1632	1	68098791	68099062	271	1	7.5	6.25	5.75	22.5	1	1.75	6.625	8.625	0	3.125	10	8	8	25	1	2	8	10	0	5
1633	1	68099432	68099632	200	1	7.5	5.167	14.333	21.667	1	1	15.333	24.833	1	1.8	10	6	19	23	1	1	17	30	1	2
1634	1	68099798	68100109	311	1	2.6	7.7	17.6	25.5	1	0	18.5	17	1	2.3	4	9	22	28	1	0	23	25	1	4
1635	1	68109561	68110094	533	2	48	56.647	1.417	2.357	1.6	1.4	5.455	3.538	5	6.118	93	101	2	4	2	2	9	5	9	13
1636	1	68114000	68119599	5599	2	2.133	2	1.615	1.149	4.732	4.681	2.079	3.618	1.444	1.75	6	7	3	3	13	14	5	8	5	4
1637	1	68121200	68125999	4799	2	1.859	1.53	1.444	1.534	5.081	5.121	1.061	1.129	1.385	1.167	6	4	3	4	14	11	2	2	3	2
1638	1	68128000	68138799	10799	2	1.966	2.035	1.447	2.074	5.344	4.811	1.315	1.312	1.157	1.442	7	7	6	6	16	14	4	3	3	5
1639	1	68145400	68152199	6799	2	2.036	1.859	1.5	1.521	5.156	3.617	1.301	1.46	2.308	1.104	7	5	3	2	13	11	3	3	9	4
1640	1	68152447	68154278	1831	4	4.161	4.648	29	9.417	2.205	2.116	6.603	5.879	96.086	84.017	11	9	122	19	4	5	14	9	253	208
1641	1	68266374	68267208	834	2	33.962	57.462	2.5	1.438	3.542	2.346	1	4.522	2.4	1.211	79	107	3	3	8	4	1	9	5	2
1642	1	68267800	68278399	10599	1	3.469	3.842	2.405	2.492	5.909	8.139	3.855	5.166	1.753	1.837	8	10	7	7	15	24	35	37	6	6
1643	1	68279344	68318399	39055	10	6.621	8.689	2.734	2.892	9.157	10.839	4.45	6.748	1.874	2.647	123	156	38	22	37	29	54	54	18	36
1644	1	68320400	68343999	23599	2	2.481	2.551	1.463	2.22	10.555	11.949	1.887	4.071	1.564	1.674	11	11	5	8	36	34	8	21	5	5
1645	1	68345400	68452303	106903	16	2.677	3.306	1.523	2.052	12.487	11.424	2.978	4.434	2.694	5.654	24	35	5	11	162	52	51	42	62	151
1646	1	68459520	68459732	212	1	9.714	23.429	2.143	4.857	2.429	1	1.286	3.571	1.333	0	11	27	3	6	3	1	2	4	2	0
1647	1	68459839	68460230	391	2	35.846	47.231	1.111	1	1.615	1.444	1.727	2.462	2.615	1	55	72	2	1	2	2	3	4	5	1
1648	1	68527894	68528229	335	2	29.818	23.454	4.818	2.167	1	1	4.556	3.182	3.7	1	44	30	10	3	1	1	10	5	6	1
1649	1	68530160	68530362	202	1	4.667	1.833	2.667	19.167	0	1	3	13.167	1.333	0	5	2	3	20	0	1	5	15	3	0
1650	1	68549507	68551296	1789	4	7.528	6.283	53.089	17.571	2.872	1.576	4.518	3.286	126.607	109.661	14	14	125	43	7	3	11	7	244	239
1651	1	68561600	68565799	4199	2	1.756	1.791	1.667	1.463	5.786	4.742	1.8	2.154	1.098	1	5	4	3	3	16	11	4	5	2	1
1652	1	68567000	68576799	9799	2	2.177	1.757	1.492	1.388	4.659	4.162	1.471	1.368	1.213	1.207	6	6	4	3	14	10	6	4	3	2
1653	1	68582174	68604086	21912	6	3.405	4.195	2.934	3.182	6.699	7.151	6.038	7.003	1.852	1.812	22	27	21	18	20	22	28	32	7	7
1654	1	68604165	68605041	876	2	48.778	60.222	2.074	1	2	1.944	1	2.227	1.2	1.286	104	131	4	1	3	4	1	4	3	2
1655	1	68605400	68607999	2599	2	5.051	5.139	1.273	2.333	6.074	6.244	7.025	6.185	1.302	1.667	9	14	2	8	10	11	17	19	3	3
1656	1	68612800	68620799	7999	5	8.87	10.307	1.634	1.872	7.743	7.684	2.28	4.073	1.33	1.439	96	83	4	5	18	19	7	21	3	4
1657	1	68622709	68623385	676	2	28.857	42.381	2.917	1	4.619	5	1	5.333	1	2	44	58	5	1	9	10	1	8	1	3
1658	1	68628692	68629162	470	2	4.2	5.867	1.467	3.818	2.583	4.2	39.6	37.2	1.615	1.75	6	8	2	5	4	6	49	51	2	3
1659	1	68637270	68637596	326	1	9.3	25.5	2.111	6.1	2.6	1.625	17.8	22.8	0	1	12	30	3	9	4	2	20	29	0	1
1660	1	68638960	68642999	4039	4	2.342	2.617	4.358	4.288	5.278	5.429	17.661	14.466	1.319	1.806	7	6	16	13	13	15	45	30	3	3
1661	1	68644200	68650599	6399	2	3.288	4.037	1.806	2.094	6.588	7.534	5.217	7.745	1.413	1.716	11	13	4	7	16	19	20	23	3	4
1662	1	68651266	68666799	15533	4	2.945	2.998	1.93	2.645	5.245	6.5	8.051	7.413	1.609	1.474	12	14	5	9	17	22	49	50	5	4
1663	1	68667600	68693199	25599	10	7.139	9.451	1.812	2.502	6.506	7.561	2.676	3.505	1.681	1.521	59	77	6	7	23	27	11	16	5	4
1664	1	68695643	68696082	439	1	10	11.857	27.429	11	1	1	27.643	21.5	5.231	4.214	16	18	38	14	1	1	35	29	8	5
1665	1	68696234	68696771	537	2	2.286	2.562	21.647	5.529	1.3	1.111	27	15.823	3	1.765	5	4	36	9	2	2	32	21	4	4
1666	1	68703200	68707599	4399	2	2.336	2.296	1.738	1.511	7.862	8.029	3.14	3.397	1.474	1.125	6	6	3	4	17	18	12	12	4	2
1667	1	68723524	68724425	901	2	15.857	35.571	10.321	5.214	1	1	14.607	9.857	1.462	1	26	48	18	8	1	1	22	16	2	1
1668	1	68724529	68725948	1419	4	6.5	6.659	31.318	17.454	1.474	1.333	25.523	14.909	1.8	2.872	11	14	43	33	3	2	44	25	5	5
1669	1	68730800	68738799	7999	2	2.405	2.164	1.832	2.535	5.174	4.879	7.398	7.578	1.598	1.931	6	10	4	10	19	19	18	18	6	5
1670	1	68740000	68744999	4999	3	2.302	1.89	1.351	1.906	6.831	5.471	3.479	8.915	1.558	1.631	7	6	3	4	19	13	11	31	4	4
1671	1	68752400	68755999	3599	1	2.319	2.179	1.825	1.787	4.598	7.396	1.878	1.723	1.357	1.4	7	5	4	4	12	17	4	4	3	2
1672	1	68759400	68767999	8599	2	2.11	1.871	1.364	1.613	5.256	6.539	1.506	1.703	1.328	1.132	5	5	2	4	16	21	6	6	5	2
1673	1	68774600	68794999	20399	4	2.191	2.893	1.619	2.138	9.476	9.191	3.478	5.197	1.656	2.924	7	13	4	8	55	39	18	34	9	25
1674	1	68796600	68808599	11999	3	2.071	2.678	1.678	1.73	6.334	7.162	2.622	3.495	1.323	1.284	8	11	4	6	18	16	12	11	3	3
1675	1	68821800	68825399	3599	2	1.978	1.867	1.351	1.321	4.454	6.045	1.346	1.607	1.378	1	4	4	3	2	10	14	3	3	3	1
1676	1	68828200	68832599	4399	1	1.539	1.79	1.197	1.83	3.212	5.168	1.674	1.531	1	1.273	3	3	2	4	7	12	4	3	1	3
1677	1	68833800	68846399	12599	2	1.785	1.874	1.333	1.645	4.819	5.977	1.261	1.676	1.306	1.318	4	9	3	6	16	24	3	4	5	3
1678	1	68857800	68866999	9199	7	5.582	8.637	2.346	2.162	8.336	7.171	5.321	5.032	14	16.138	41	62	9	6	30	24	24	22	99	128
1679	1	68935844	68937760	1916	3	5.579	6.022	18.117	5.667	2.27	1.69	7.367	4.415	87.2	65.067	12	13	59	15	5	3	16	13	183	159
1680	1	68946800	68948199	1399	1	1.882	2.2	1.958	1.739	4.886	10.227	1.324	2.452	1	1	5	5	3	3	10	22	2	7	1	1
1681	1	68949000	68952199	3199	2	2.123	2.027	1.227	1.75	4.94	7.24	1.373	1.143	1	1	6	4	2	3	14	13	2	2	1	1
1682	1	68953000	68967199	14199	5	6.21	7.712	1.189	1.758	7.535	7.032	2.123	2.947	1.596	1.718	81	98	3	5	24	18	8	11	4	5
1683	1	68980600	68991999	11399	4	2.715	3.868	1.741	1.75	6.512	5.456	3.374	3.413	3.874	5.792	15	16	6	3	21	18	25	25	37	75
1684	1	68993400	68996399	2999	1	3.429	7.195	1.152	1.894	6.362	8.021	1.07	1.855	1.286	1.737	11	19	2	5	12	14	2	4	3	4
1685	1	68997200	69002399	5199	1	1.804	2.321	1.702	1.516	4.224	6.215	1.261	1.338	1.14	1	4	7	5	4	10	13	2	3	2	1
1686	1	69015000	69026399	11399	3	2.764	3.245	1.424	1.914	6.324	5.698	1.402	1.91	1.491	1.28	28	29	5	6	22	13	5	7	5	4
1687	1	69027200	69029999	2799	1	1.556	2.036	1.25	1.867	7.045	6.918	1.355	1.703	1	1	3	5	2	3	14	14	2	4	1	1
1688	1	69036200	69072599	36399	14	2.18	2.803	1.633	1.723	9.759	8.884	3.402	3.138	4.68	10.027	15	37	6	6	88	45	48	30	37	114
1689	1	69073400	69081199	7799	2	1.959	1.917	1.455	1.906	5.95	9.091	1.631	1.453	1.448	1.346	5	7	3	4	14	20	6	3	4	3
1690	1	69084200	69088399	4199	1	2.966	4.326	1.75	1.797	5.892	7.863	1.461	3.147	1.693	1.426	8	15	3	5	11	21	2	8	5	4
1691	1	69088624	69089098	474	2	29.667	35.133	2.25	0	1.625	1.357	1.538	2.267	1	1	51	52	3	0	3	2	3	4	1	1
1692	1	69090400	69094799	4399	1	4.433	5.727	1.387	2.585	6.704	9.384	1.551	1.976	1.467	1.2	14	22	3	6	15	17	3	5	3	2
1693	1	69096000	69117199	21199	2	2.174	2.497	1.325	1.868	5.222	7.811	1.945	2.123	1.361	1.425	7	12	4	7	18	22	6	9	5	4
1694	1	69118600	69136599	17999	1	1.927	1.89	1.248	1.809	4.272	6.445	1.519	1.851	1.364	1.418	7	7	3	6	11	23	6	7	3	5
1695	1	69137600	69156599	18999	2	2.112	2.425	1.502	1.898	5.468	7.857	1.679	2.191	1.315	1.404	7	9	4	6	27	28	5	10	4	4
1696	1	69160800	69165799	4999	1	1.867	2.425	1.093	1.75	3.946	5.987	2.105	2.675	1.328	1.485	4	6	2	5	10	14	8	14	3	4
1697	1	69171400	69191399	19999	1	1.716	1.788	1.466	1.804	4.314	7.097	1.578	1.962	1.421	1.14	7	6	4	7	14	21	5	9	4	2
1698	1	69192200	69197599	5399	1	1.482	1.455	1.221	1.617	2.917	5.407	1.338	1.213	1.426	1	3	4	2	4	7	11	3	3	3	1
1699	1	69207200	69215599	8399	2	1.676	2.345	1.21	1.973	5.012	6.395	1.385	2.028	1.375	1.033	4	7	2	6	13	18	4	6	3	2
1700	1	69217600	69221999	4399	1	1.603	2.244	1.089	2.191	4.216	7.216	1.607	1.105	1.536	1.273	3	9	2	6	9	19	4	2	2	2
1701	1	69223600	69236199	12599	1	1.973	2.245	1.365	1.899	5.081	7.612	1.407	1.75	1.46	1.878	5	8	4	6	14	22	4	6	4	4
1702	1	69242800	69244799	1999	2	2.059	1.619	1.615	1.5	6.508	7.242	1	1	1.4	1	5	4	3	3	11	13	1	1	2	1
1703	1	69245600	69256399	10799	3	2.016	1.968	1.312	1.619	5.131	6.947	1.632	1.678	1.171	1.326	7	5	3	4	17	16	5	4	3	3
1704	1	69260255	69260616	361	2	23.083	41.167	0	1	1	3	1.375	7.833	1	1	35	60	0	1	1	5	2	11	1	1
1705	1	69263191	69263793	602	2	3.368	2.167	10.421	12.947	2.556	3.444	41.684	38.053	1.647	1.923	7	4	15	23	5	7	50	52	3	3
1706	1	69266000	69284199	18199	2	2.178	1.875	1.331	1.599	5.687	6.478	1.894	1.743	1.435	1.31	6	5	4	5	16	22	5	7	3	4
1707	1	69285400	69303399	17999	3	2.868	3.757	2.274	1.956	5.363	6.77	4.324	3.602	1.298	1.257	18	27	13	9	15	23	21	23	3	3
1708	1	69304200	69316999	12799	2	1.916	1.592	1.273	1.333	7.187	8.568	1.221	1.273	1.391	1.37	7	4	3	3	21	22	3	3	4	3
1709	1	69325725	69337999	12274	4	2.164	2.496	1.662	1.813	9.704	8.718	5.85	4.331	1.356	1.287	8	11	5	5	28	27	37	23	4	3
1710	1	69338600	69359199	20599	2	2.299	2.16	1.618	1.786	8.252	8.653	1.623	2.656	1.416	1.292	8	7	5	6	40	30	5	11	4	4
1711	1	69360000	69372199	12199	4	3.546	4.147	1.273	1.692	6.573	6.636	1.661	1.68	1.057	1.185	22	28	3	5	28	24	4	5	2	2
1712	1	69378600	69382599	3999	1	2.306	1.68	1.51	1.875	5.738	8.024	1.113	1.618	1.441	1	7	4	3	4	14	18	2	4	3	1
1713	1	69383600	69403599	19999	2	2.543	2.505	1.515	1.733	6.28	6.89	2.043	2.772	1.4	1.227	13	12	4	6	24	27	10	14	3	5
1714	1	69405621	69406163	542	2	38.471	47.471	2.167	1.5	2.412	1.882	1	5.706	1	2.375	77	85	4	2	5	3	1	9	1	4
1715	1	69426400	69429599	3199	2	1.819	1.578	1.828	1.279	5.97	6.536	2	2.211	1.2	1.154	4	4	4	3	15	14	5	6	2	2
1716	1	69460800	69469199	8399	2	2.16	2.079	1.488	1.728	5.508	7.185	1.494	1.676	1.37	1.069	8	6	3	5	13	18	4	6	3	2
1717	1	69473800	69478799	4999	2	2.368	1.582	1.333	1.35	6.211	6.471	1.636	1.433	1.265	1.077	6	5	3	3	16	16	3	4	2	2
1718	1	69479800	69483799	3999	2	2.054	2.382	1.457	1.609	6.058	5.325	2.25	3.009	1.078	1.129	8	7	3	4	14	11	5	11	2	2
1719	1	69491189	69491775	586	2	42	51.278	1	1.875	2.8	1.5	1.571	1	1	1	88	94	1	2	4	2	3	1	1	1
1720	1	69492000	69504199	12199	1	2.945	2.664	1.412	1.537	3.642	4.724	1.369	1.276	1.26	1.333	17	14	3	4	11	18	3	3	3	3
1721	1	69514777	69514978	201	1	1.286	3	16.143	5.857	1	2.143	25.857	31.143	2.714	3	2	4	19	7	1	3	30	34	3	4
1722	1	69514984	69516193	1209	5	4.053	3.105	37.947	7.579	1.826	1.043	32.921	19.079	15.947	17.21	9	6	60	14	4	2	53	24	25	36
1723	1	69578804	69579735	931	2	39.448	43.035	1	1.556	2.174	1.2	4.552	3.16	2.259	2.529	95	89	1	2	5	2	8	7	4	3
1724	1	69587245	69587874	629	2	19.8	41.05	1	2.158	2.526	1.625	2.737	6.9	1	1	41	72	1	3	5	3	5	10	1	1
1725	1	69590904	69592074	1170	2	33.054	47.568	2.194	3.441	2.828	1.895	3.432	5.486	1.522	1.28	88	110	4	8	5	4	6	11	3	2
1726	1	69607129	69608550	1421	2	5.511	5.622	2.75	4.698	2.561	1.974	11.978	9.5	29.733	35.222	13	16	6	15	5	5	20	22	57	72
1727	1	69712200	69716999	4799	2	1.792	1.794	1.694	1.617	6.18	4.336	1.419	1.364	1.468	1.4	4	6	4	4	18	10	4	3	4	2
1728	1	69721600	69728799	7199	2	2.302	2.811	1.476	1.65	6.482	5.392	1.384	2.013	1.204	1.271	11	10	4	5	21	15	3	6	3	2
1729	1	69731825	69734729	2904	3	5.398	5.277	23.56	7.132	1.435	1.75	11.176	3.852	59.077	59.747	21	16	81	21	3	4	25	11	186	156
1730	1	69788598	69789247	649	2	5.211	3.941	2.95	4.7	3.6	3.2	23	33.7	2.353	3.3	8	9	6	7	7	7	32	42	5	7
1731	1	69790712	69790972	260	1	12.25	25	1.6	2.429	3.375	2.875	9.125	10.625	1	1	14	29	2	5	4	4	11	13	1	1
1732	1	69792000	69795999	3999	1	3.487	3.992	1.843	2.416	6.504	4.944	4.607	9.321	1.392	1.522	8	10	7	7	16	14	19	33	3	3
1733	1	69797390	69797772	382	2	3.167	3.75	5.333	11.333	2.083	1.333	41	29.833	7.167	4.5	8	8	8	16	3	2	50	35	9	8
1734	1	69798419	69798794	375	2	44.417	30.167	1.667	1.667	1.75	0	18.083	16.333	1.818	7.4	63	42	3	3	3	0	25	21	4	10
1735	1	69800144	69800794	650	2	76.45	86.05	3.9	2.706	1.333	1	7.55	6.8	4.65	1.188	145	164	5	5	2	1	12	12	8	2
1736	1	69802851	69803149	298	1	5.444	7.889	7.444	16.889	1.375	0	31	32.444	2	1.75	9	9	10	19	2	0	38	34	4	2
1737	1	69803325	69805075	1750	5	5.745	4.49	13.255	30.964	2.054	1.12	44.4	29.564	3.519	2.545	16	9	25	61	5	2	78	50	7	5
1738	1	69806649	69807421	772	2	5.792	3.565	21.417	12.583	1.333	1.6	24.292	25.917	3.286	1.833	8	8	29	19	2	2	41	33	6	3
1739	1	69807583	69810201	2618	7	5.341	5.407	40.256	22.793	1.849	1.355	43.378	28.463	2.947	3.123	18	15	62	37	4	3	74	56	8	9
1740	1	69817208	69819727	2519	5	8.577	5.722	20.937	13.316	2.106	1.71	57.228	41.114	4.222	3.159	35	12	61	23	5	4	81	59	11	11
1741	1	69819826	69820043	217	1	6	3.714	5.286	16	1.714	1	45.714	32.143	1	0	7	5	7	20	2	1	50	37	1	0
1742	1	69820832	69821054	222	1	6.571	3.429	9	8.429	2	0	32.714	23.143	3	1	7	4	13	11	3	0	39	29	6	1
1743	1	69821440	69823348	1908	5	5.158	4.367	7.783	20.067	1	1.978	38.9	33.433	1.366	2.27	10	11	17	35	1	5	55	47	2	6
1744	1	69828526	69828804	278	1	1.333	3.667	4.111	18.667	1	1	9.667	20.111	3	1.429	2	7	6	21	1	1	13	30	5	2
1745	1	69829794	69830254	460	1	3.786	4.5	11.929	24.643	2.6	1.7	21.286	27.429	3.286	1	6	8	18	33	4	3	27	36	5	1
1746	1	69832202	69835853	3651	8	5.073	4.465	28.465	23.325	1.909	1.816	40.421	37.947	3.17	3	13	12	59	41	5	5	72	94	8	8
1747	1	69843738	69845050	1312	5	3.829	2.132	17.317	17	1.792	1.391	44.976	26.439	3.053	2.5	8	6	27	30	4	2	68	43	6	4
1748	1	69845440	69848052	2612	6	3.975	2.922	25.256	22.159	1.68	1.643	47.293	30.159	3.203	3.64	10	6	61	35	3	3	75	54	8	11
1749	1	69851255	69851447	192	1	4.167	3	2.167	12.333	0	1.167	13.667	32.5	2.5	0	5	5	3	15	0	2	16	36	3	0
1750	1	69865828	69866121	293	1	3.333	3.333	6	9.111	1	0	14	33.222	4.143	0	5	4	7	12	1	0	16	40	5	0
1751	1	69867439	69869905	2466	7	3.945	2.2	13.403	23.61	1.418	1.429	50.532	34.468	2.638	1.841	9	7	23	37	4	3	75	68	7	4
1752	1	69870331	69870905	574	1	3	3.944	9	9.722	1	1	52.056	33.333	2.062	1.647	5	7	14	13	1	1	63	41	3	2
1753	1	69871049	69873446	2397	8	5.52	6.453	12.747	19.173	1.512	1.256	51.76	39.587	2.029	1.635	11	15	22	31	4	2	72	62	4	4
1754	1	69873544	69874601	1057	3	18.424	14.788	12.061	10.182	1	1	40.091	20.758	2.97	1.4	40	33	19	16	1	1	49	28	5	2
1755	1	69875285	69876453	1168	3	2.273	2.586	6.378	20.703	1.522	1	31.541	19.973	1.75	1.364	5	4	10	26	3	1	41	31	2	2
1756	1	69876927	69877181	254	2	3.125	4.375	8.25	23.25	1	0	34.625	38.25	2.571	2	6	7	15	25	1	0	42	47	3	3
1757	1	69878614	69879017	403	1	2.692	3.615	3.308	12.154	1.5	0	27.077	45.769	1.545	2	6	6	6	17	2	0	34	57	2	2
1758	1	69880340	69881553	1213	3	3.583	3	8.711	17.684	1	1	38.474	24.079	2.906	1.565	8	6	13	32	1	1	57	39	8	3
1759	1	69885146	69885374	228	1	1.857	1	11.143	7.429	1	1	38.714	24.857	2.857	1.6	3	1	12	10	1	1	46	27	4	3
1760	1	69885464	69886720	1256	3	2.781	2.875	8.975	21.675	2.188	1.4	37.7	23.525	1.921	1.174	7	4	13	32	3	3	53	35	3	2
1761	1	69889794	69891222	1428	3	4.909	2.606	34.136	7.738	1.263	1.476	33.341	13.163	3.538	3.611	15	8	64	16	2	3	55	26	8	9
1762	1	69891420	69892094	674	2	3.762	4.786	42.857	11.095	1	2	34.381	16.286	3.81	2.706	7	8	68	20	1	3	43	29	7	6
1763	1	69910297	69910648	351	1	3.909	2.091	14.364	3.455	0	0	31.909	15.818	5.545	6.636	7	3	19	5	0	0	36	20	8	9
1764	1	69910730	69911841	1111	2	4.212	2.207	12.714	10.543	1	1.4	43.057	19.8	7.1	5.471	10	5	23	17	1	2	53	26	16	13
1765	1	69912485	69912933	448	1	2.615	1.75	2.714	9.571	0	1	45.429	22.357	3.643	4.643	4	2	5	14	0	1	57	30	6	8
1766	1	69913176	69913372	196	1	3.167	4	4	8.167	1	1	46.833	29.167	6.833	3.667	4	4	5	10	1	1	55	33	8	5
1767	1	69913630	69914701	1071	1	2.909	2.848	3.971	11.912	1.5	1	36.618	23.5	8	8.706	6	6	7	17	2	1	48	31	15	14
1768	1	69914935	69915195	260	1	2.875	0	3.875	4.375	1.125	1	30.125	19.375	27.25	8.5	4	0	5	7	2	1	36	24	33	11
1769	1	69915539	69917991	2452	5	6.639	9.221	17.247	12.658	1.894	1.532	12.675	8.455	110.974	107.429	16	23	48	35	4	3	19	23	239	266
1770	1	69929647	69930214	567	2	39.556	40.556	1.357	0	2.111	1	1	3.353	1	0	79	67	2	0	3	1	1	6	1	0
1771	1	69930600	69951799	21199	2	2.497	2.571	1.553	1.391	5.867	5.043	2.338	2.253	1.484	1.232	14	13	7	3	17	15	14	11	7	3
1772	1	69960081	69960385	304	2	35.8	30.8	1	1.5	1	2	2.1	0	1	1	48	42	1	2	1	3	3	0	1	1
1773	1	69960400	69962399	1999	1	4.516	6.726	1.54	1.135	4.71	6.952	1.921	1.692	1	1.25	12	13	4	2	10	12	4	3	1	2
1774	1	69981800	69988999	7199	3	1.742	1.416	1.71	1.78	5.778	6.55	1.22	1.261	1.506	1.312	6	4	4	3	19	25	2	2	4	3
1775	1	69998200	70002799	4599	1	1.811	1.587	1.584	1.176	6.584	5.098	1.333	1.569	1.191	1	5	4	3	3	14	10	4	4	2	1
1776	1	70048670	70049965	1295	2	10.683	8.098	8.902	26.683	1	1.125	16.732	24.78	1.077	2.083	21	17	18	46	1	2	31	40	2	4
1777	1	70050113	70050450	337	2	41.7	28.7	2.5	6.3	0	1.111	8.5	12.2	1	1.625	53	39	3	8	0	2	13	14	1	3
1778	1	70050774	70050969	195	1	8	4.833	4.5	19.667	2.833	0	13.167	19.167	1	3.167	11	6	6	23	5	0	16	22	1	4
1779	1	70089937	70090174	237	1	2.429	4.857	3	17.286	3	2.143	27.714	41.143	3.857	3.571	4	7	4	21	4	3	33	48	5	5
1780	1	70090544	70090733	189	1	4.833	1.667	2	8	1	2.333	13.667	32.333	3.333	2	6	2	3	9	1	3	17	35	4	3
1781	1	70094100	70094564	464	1	3.538	6.643	1.933	8.267	1.909	1	35.333	23.533	4.067	4.133	9	12	4	15	3	1	41	28	6	6
1782	1	70094683	70095110	427	1	12.786	6.643	5.786	9.143	2.167	2.077	47.929	34.929	5.929	7.357	18	8	10	13	4	3	64	42	9	11
1783	1	70095708	70097212	1504	2	5.553	3.341	5.447	8.787	1.444	1.286	39.468	29.298	2.417	3.977	10	6	10	18	3	2	54	39	5	9
1784	1	70097646	70097849	203	1	7.167	1.2	4.167	13	1.833	0	28.833	39.667	2.8	5.333	11	2	6	15	3	0	33	44	4	6
1785	1	70098011	70098797	786	2	6.304	2.087	4.52	13.68	1.722	1.909	36.52	36.76	2.364	4.92	15	4	7	18	3	3	46	50	5	9
1786	1	70098890	70099507	617	1	5	6	4.474	13.947	1	2.067	20.053	46.842	3.111	3.263	8	9	7	25	1	4	28	60	6	5
1787	1	70100201	70100395	194	1	3.333	4	3.833	6.5	3.5	0	14.333	36	4.833	1	5	5	4	7	4	0	17	37	6	1
1788	1	70102303	70102611	308	1	6.5	2.3	4.8	5.5	1.9	1.8	25	42.3	3.8	9.6	8	3	8	8	3	2	35	51	9	13
1789	1	70103228	70103603	375	2	3.091	1.25	3.417	10.75	2.5	2.333	18.75	27.167	8.75	21.667	4	2	5	18	4	3	22	30	11	28
1790	1	70104026	70106066	2040	3	5.297	3.717	5.435	6.887	2.127	2.638	19.453	11.625	29.672	50.578	11	7	12	22	5	9	30	32	92	125
1791	1	70106702	70107310	608	3	10.579	10.79	3.789	2.529	1.25	1.846	15.105	22.474	31.316	31.368	21	15	6	5	2	3	24	31	45	49
1792	1	70112941	70113590	649	1	2.632	4.15	1.588	5.2	1.571	2.8	16.75	34.2	2.333	4.95	6	7	3	7	2	6	22	39	4	8
1793	1	70113779	70114066	287	1	4.556	3.5	1.6	3	2.222	2.25	11.333	34.778	1.667	2.333	10	6	2	4	4	3	14	38	2	3
1794	1	70180683	70180897	214	1	3.714	1.286	3.429	23.429	1.857	1	23.429	20.714	1.714	1	9	2	5	28	2	1	27	28	2	1
1795	1	70181309	70181793	484	3	5.75	4	18.938	15	1.556	1	50.625	17.625	6.5	2.875	7	6	25	21	2	1	64	23	11	4
1796	1	70181890	70182198	308	1	5.667	2.333	26	5.222	1	1.75	25.333	10	9.667	4.889	7	3	27	6	1	2	31	12	11	9
1797	1	70182373	70182990	617	2	3.684	2.947	10.158	7.474	1	1	33.632	30.842	2.588	1.947	6	6	16	12	1	1	49	40	4	5
1798	1	70184598	70184929	331	1	1	1.364	4.545	3.364	3	2.222	17.818	36.545	1.727	2.364	1	3	7	5	5	3	24	44	3	4
1799	1	70189273	70189907	634	3	4.368	4.158	20.95	9.65	1.941	1.4	34.05	32.2	2.231	5	10	9	36	16	4	2	52	41	4	11
1800	1	70190739	70191213	474	1	5.933	5.6	3.133	3.6	4.714	1.75	14.267	37	1.308	1.308	7	8	5	6	9	3	19	44	2	3
1801	1	70192520	70193184	664	1	4.238	4.333	2.2	5.714	1.35	1.5	15.714	34.809	1	1.647	7	9	4	9	3	3	21	43	1	3
1802	1	70194390	70194596	206	1	3.429	6	4.143	12.714	2	1.5	22	30.286	1.833	1.667	4	7	5	16	3	2	25	32	3	2
1803	1	70194696	70196625	1929	5	2.691	5.2	6.433	19.05	1.732	1.735	45.383	42.467	2.611	4.203	5	9	12	47	3	3	68	69	9	9
1804	1	70198087	70199900	1813	5	6.679	5	11.857	14.357	1.917	1.421	49.464	48.268	2.289	2.522	13	11	26	30	4	2	83	76	5	6
1805	1	70207671	70207990	319	2	26.6	34.8	1	0	1	0	2.444	2.6	2	1	32	47	1	0	1	0	4	5	4	1
1806	1	70219791	70222180	2389	4	7.893	5.867	2.541	7.853	1.778	1.63	32.76	34.693	1.873	2.81	25	18	6	19	4	3	49	61	4	7
1807	1	70222263	70223617	1354	5	37.139	51.093	2.929	3.429	1.839	1.765	12.442	28.535	1.192	1.913	106	135	7	7	3	3	22	37	2	4
1808	1	70260669	70261528	859	2	6.407	6.111	5.154	10.815	2.05	1.944	46.667	39.889	1.588	2.333	12	9	9	17	3	4	65	55	3	4
1809	1	70261675	70262188	513	1	4.125	4.312	7.75	14.5	1	1.308	42.438	27.625	3.188	1.875	7	7	9	21	1	2	50	34	5	2
1810	1	70276059	70277305	1246	3	4.079	4.564	3.282	3.595	5.658	6.833	20.564	19.538	40.103	54.462	10	9	8	11	13	12	34	29	70	84
1811	1	70292173	70292504	331	1	2.2	1.75	16.7	11.6	1	1	21.7	10.5	1.6	1.75	5	3	18	15	1	1	25	16	3	2
1812	1	70418174	70419294	1120	6	8.486	6.588	18.457	22.029	1.842	0	11.286	6.229	48.171	73.857	20	13	39	46	3	0	21	12	118	206
1813	1	70436511	70439297	2786	4	6.448	6.512	27.046	15.068	2.167	1.225	13.136	5.977	100.352	93.921	14	15	79	45	4	3	26	12	256	215
1814	1	70441800	70447199	5399	2	2.2	2.1	1.241	1.653	5.174	5.438	1.333	1.548	1.897	1.261	6	5	2	4	11	14	3	4	5	3
1815	1	70469287	70469515	228	1	7.286	5.143	3	3.286	1.571	0	23.429	32.571	2.571	1.333	10	7	4	6	2	0	27	39	4	2
1816	1	70470148	70470597	449	1	4.643	1.857	3.643	4.857	1.929	0	31.714	15.643	1.462	2.111	7	3	5	8	3	0	36	20	2	3
1817	1	70470710	70470954	244	1	1.875	2.25	2.5	5	1.625	1	20.5	28.5	1.375	1	3	3	3	7	2	1	25	32	2	1
1818	1	70492514	70493382	868	2	51.296	46.444	1.81	2.333	1.176	1.4	2	3.84	2.182	1.75	124	99	3	4	2	2	4	7	3	3
1819	1	70556599	70558593	1994	6	8.587	11.533	44.667	11.46	2.333	1.591	8.333	2.804	98.127	86.175	29	24	139	34	3	3	17	8	256	263
1820	1	70616000	70616396	396	1	4.2	1.909	15.462	5.308	1	2	20.308	7.462	1	1	6	3	19	7	1	2	23	11	1	1
1821	1	70637001	70637254	253	2	29.375	20.875	1	1	2	1	1	1	1	1	37	26	1	1	2	1	1	1	1	1
1822	1	70640432	70640643	211	2	21.714	25.714	1.333	1.429	1	0	1	3.714	1.429	1.286	26	30	2	2	1	0	1	6	2	2
1823	1	70662897	70664939	2042	4	6.371	4.645	32.266	12.344	2.935	3.5	9.5	3.857	106.297	105.719	25	12	114	32	8	7	29	8	259	263
1824	1	70666000	70670399	4399	1	2.637	1.482	1.901	1.554	6.235	4.255	1.505	1.558	2.349	1.541	8	3	4	5	13	10	3	4	7	5
1825	1	70671400	70677599	6199	1	1.745	1.713	1.28	1.283	4.788	3.48	1.493	1.842	1.515	1.213	5	6	3	3	12	9	5	5	3	2
1826	1	70678000	70688799	10799	3	1.703	2.231	1.695	1.606	6.111	5.937	3.877	2.458	1.519	1.289	4	7	6	4	17	18	19	9	3	4
1827	1	70698000	70709199	11199	2	1.784	2.194	1.531	1.594	4.985	4.947	1.753	1.673	1.325	1.258	5	8	4	4	14	17	4	5	3	3
1828	1	70718000	70720199	2199	1	2.462	1.708	1.625	2.1	8.029	6.377	2.486	2.022	1	1.167	5	4	4	5	15	15	7	4	1	2
1829	1	70721000	70725599	4599	3	10.951	11.979	1.565	1.882	6.823	4.686	2.631	5.831	1.684	1.944	52	47	3	5	14	13	5	17	7	5
1830	1	70782108	70782790	682	1	1.533	1.842	18.864	6.227	1	1	14.818	4.682	9.591	8.455	2	3	26	8	1	1	22	7	18	11
1831	1	70782958	70785527	2569	4	10.45	9.688	23.4	6.062	2.545	1.333	9.938	3.558	82.475	53.388	22	24	59	11	5	3	27	12	213	152
1832	1	70789132	70789353	221	1	1.714	1.714	5.429	12.429	1.429	1.333	30.857	10.429	8.143	6.143	2	3	7	17	2	3	36	12	11	8
1833	1	70789432	70790065	633	3	3.6	2.15	8	10.5	0	2	25.65	8.65	16.25	10.8	6	3	11	15	0	3	35	13	22	14
1834	1	70790391	70793673	3282	7	16.777	12.913	23.32	14.121	1.574	1.636	5.951	3.071	87.214	55.476	77	56	60	31	4	3	16	10	209	134
1835	1	70831590	70831970	380	2	47.833	39.083	1.4	4.556	0	1	3	3.25	2.625	2.333	70	56	3	7	0	1	4	6	3	3
1836	1	70846059	70846255	196	1	2.833	1.4	1.8	20.833	0	0	11.167	7.667	1	0	4	2	3	22	0	0	13	12	1	0
1837	1	70852316	70853468	1152	3	3.528	2.607	13.722	24.361	2	1	31.722	20.139	2.24	1.4	6	6	28	35	4	1	49	33	5	2
1838	1	70943774	70944188	414	1	1	3	5.769	7.769	1.333	0	29.923	8.538	5	7.077	1	4	7	12	2	0	37	11	8	10
1839	1	70945565	70947683	2118	4	5.567	4.8	41.179	7.415	1.353	1.7	6.125	3	92.388	81.06	12	12	107	21	2	3	16	6	232	236
1840	1	70970179	70970641	462	2	2.286	2.333	13.929	14	0	0	16.143	6.071	1	0	3	3	19	18	0	0	26	9	1	0
1841	1	70974265	70974541	276	2	28.111	22.333	5.222	9.444	0	0	7.778	6.333	1	1.8	33	27	8	13	0	0	10	8	1	2
1842	1	70982634	70985064	2430	6	21.28	21.513	37.158	20.079	1.527	1.873	13.158	4.132	88.329	94.395	95	97	84	49	3	3	30	10	176	189
1843	1	70995551	70995884	333	1	10	6.455	7.636	1.333	1.375	0	19.454	7.273	18.273	11.091	16	9	12	2	2	0	25	10	22	14
1844	1	70995935	70997791	1856	7	17.035	12.552	18	10.828	1.761	1.575	15.466	5.397	106.121	96.793	53	35	46	20	5	3	26	11	237	241
1845	1	71013182	71013420	238	1	4.25	4	10	9.375	0	1	26.875	14.375	2.625	1	7	5	13	12	0	1	30	26	4	1
1846	1	71013580	71014657	1077	1	7.235	3.853	39.618	6.824	1	1	20.441	9.882	4.647	2.545	16	6	88	12	1	1	34	17	9	5
1847	1	71014816	71015404	588	2	4.526	1.583	15.263	6.789	1.625	1	23.79	10.79	1.737	1	9	3	23	15	2	1	27	16	3	1
1848	1	71022430	71022633	203	1	5.429	0	1.286	17.857	1	1	1	1	2	1	7	0	2	19	1	1	1	1	2	1
1849	1	71034401	71034712	311	2	46.111	40.778	3.2	2.778	1	1	3.875	4	2.625	1.333	63	53	6	5	1	1	10	8	5	2
1850	1	71042771	71043110	339	1	3.545	3.4	3.091	19.182	1.444	1	8.727	14.091	1	1.667	5	5	4	23	2	1	12	18	1	2
1851	1	71043585	71044837	1252	5	3	2.314	4.632	21.256	1.867	1	13.923	22.41	1.444	2.154	6	4	8	31	3	1	27	35	3	6
1852	1	71046234	71046448	214	1	2	3	3.857	22.571	1.833	2	16.571	24	2	1	2	4	7	24	2	3	18	27	2	1
1853	1	71047419	71047687	268	1	4.222	2.444	5.222	11.222	2.625	1.75	27.333	15.444	1	0	6	5	7	14	3	2	33	18	1	0
1854	1	71070800	71080999	10199	2	3.064	3.386	1.562	2.038	7.103	6.295	4.773	5.365	1.355	1.957	16	19	7	7	28	16	23	24	3	5
1855	1	71098200	71104799	6599	1	2.902	1.86	1.838	2.059	6.22	5.169	3.249	3.938	1.36	1.938	8	5	4	5	13	11	14	19	3	4
1856	1	71113359	71113915	556	2	50.588	47.529	2.412	2.231	1.909	0	9.235	8	2.471	1	83	78	4	4	3	0	20	17	4	1
1857	1	71117400	71123199	5799	1	3.226	1.993	2.098	2.418	5.895	5.295	6.433	7.994	1.702	1.869	8	5	6	8	13	14	26	21	5	6
1858	1	71130200	71134799	4599	1	2.531	2.104	1.582	2.521	7.472	5.611	4.154	6.246	1.561	1.514	7	5	4	5	18	15	16	22	3	4
1859	1	71137400	71149199	11799	2	2.346	2.104	1.818	1.758	6.866	5.716	4.769	5.795	1.545	1.562	8	7	5	5	22	19	22	21	4	4
1860	1	71151244	71151978	734	2	4.609	3.25	12.739	11.261	2.318	2	31	22.217	3.143	4.957	7	7	16	16	4	4	41	37	6	7
1861	1	71153200	71160799	7599	2	2.129	2.75	1.621	1.546	8.223	8.181	2.118	2.432	1.349	1.235	5	8	5	5	24	20	6	8	4	3
1862	1	71172200	71179799	7599	3	2.585	2.438	1.639	2.111	8.207	8.148	2.19	2.8	1.427	1.547	8	7	4	7	23	29	6	7	3	4
1863	1	71182000	71194199	12199	7	10.706	15.555	2.059	2.089	6.755	5.604	5.443	10.007	1.57	1.56	119	117	7	5	18	17	28	46	4	6
1864	1	71197600	71201799	4199	2	2	2.421	1.954	1.784	7.227	4.824	1.811	2.264	1.514	1.782	6	7	5	4	22	15	5	5	3	5
1865	1	71202551	71203296	745	2	38.208	36.708	2	2.167	2.278	1.176	6.625	4.5	2.391	1.667	80	69	4	4	3	2	13	8	4	3
1866	1	71207095	71207444	349	2	43.636	45.273	4.273	6.364	1.636	0	8.636	12.818	2.182	1.455	60	67	6	9	3	0	11	16	3	2
1867	1	71207637	71208300	663	4	19.333	20.571	10.476	32.429	1.842	1.062	31	56.381	7	2.316	34	30	17	48	4	2	47	100	12	4
1868	1	71209357	71220289	10932	21	5.048	5.503	24.658	36.035	1.918	1.391	53.056	41.105	7.844	16.081	13	15	94	67	5	4	119	91	61	146
1869	1	71220618	71221865	1247	2	6.667	5.487	18.538	38.128	1.868	1.84	23.282	26.513	1.892	4.649	14	9	28	46	5	3	33	45	4	10
1870	1	71221972	71222231	259	1	3.875	2	12.75	39.125	1	1	24.375	13.375	1	1.667	5	3	16	46	1	1	31	19	1	2
1871	1	71222804	71223654	850	4	3.625	4.292	23.593	35.296	1.708	1.273	44.259	37	4.111	2.64	8	9	32	50	3	2	59	53	6	6
1872	1	71223866	71227289	3423	9	5.318	4.031	25.234	31.71	1.585	1.302	75.71	45.907	4.873	4.074	14	12	57	62	4	3	125	92	12	11
1873	1	71227294	71228317	1023	4	3.633	4	14.188	36.531	2	2	45.75	35.438	4.517	9.781	8	6	26	54	4	2	67	52	11	20
1874	1	71228848	71235962	7114	21	17.135	17.09	31.378	15.347	1.915	1.607	67.847	29.991	18.203	36.918	89	81	75	43	6	4	121	78	86	166
1875	1	71236296	71236708	412	3	4.154	3.462	8.308	18.846	1	1	41.692	40.538	1.385	3.077	8	5	14	24	1	1	50	46	2	5
1876	1	71236823	71238488	1665	4	4.558	3.059	6.442	25.442	1.5	2	39.25	35.269	4.192	2.15	10	6	12	38	3	4	67	67	8	5
1877	1	71245635	71248620	2985	8	11.72	14.753	27.247	9.791	2.044	2	23.527	6.785	125.806	135.387	35	56	72	31	5	3	53	17	262	291
1878	1	71249447	71249636	189	1	5.833	8.5	4.333	4.333	5	0	18.667	26.5	2.833	2.5	7	9	5	6	6	0	20	30	4	4
1879	1	71252170	71252860	690	2	55.905	48.381	2.286	2.429	1.167	1	12.5	6.905	5.529	6.267	111	87	4	5	2	1	20	12	9	10
1880	1	71260137	71260341	204	1	3.167	5.333	2.333	20.833	0	1	3	1.833	1	1	4	6	3	23	0	1	3	2	1	1
1881	1	71262775	71263096	321	1	1.714	1.143	6.8	16.1	1.5	1.1	7.4	7.7	2.5	0	2	2	9	20	2	2	10	10	4	0
1882	1	71263292	71263533	241	1	3.75	1	6.375	24.25	1	0	12.25	7.25	1.875	1.429	5	1	9	29	1	0	16	9	3	2
1883	1	71276623	71276944	321	1	1.9	1	3.7	16.8	0	0	4.2	3.625	1.75	1	3	1	5	20	0	0	6	6	2	1
1884	1	71284718	71288596	3878	9	7.339	7.573	47.017	15.736	1.782	2.154	17.38	3.679	87.083	79.041	26	24	125	32	5	6	46	9	256	245
1885	1	71298412	71299868	1456	2	3.163	2.667	5.044	9.844	1.968	2.075	35.6	25.467	2.156	1.5	8	5	8	17	5	5	59	45	6	4
1886	1	71380603	71380971	368	1	3.083	1	2.5	11.417	0	1.273	26.25	16.333	6.833	2.333	5	1	4	16	0	2	29	21	11	4
1887	1	71381124	71381742	618	2	2.077	1.789	6.211	15.474	1.062	1.6	45.947	23.579	2.706	2.462	3	3	11	28	2	2	62	35	6	4
1888	1	71383790	71384036	246	1	2.375	1	2.625	2.125	1	3.875	30.5	11.875	1.5	4.25	3	1	5	3	1	7	34	14	2	5
1889	1	71385173	71385787	614	2	4.421	5.294	8.474	12.105	2.857	1.333	55.421	49.316	3.053	1.944	7	9	19	17	5	3	70	66	6	4
1890	1	71388525	71389649	1124	3	4.886	2.3	22.086	15.371	2.486	1	52.114	24.229	2.935	1.81	8	4	32	21	4	1	65	34	5	3
1891	1	71389815	71397077	7262	18	18.559	18.658	30.189	30.982	1.944	1.58	59.559	44.255	4.766	7.3	179	171	84	86	4	4	113	83	14	28
1892	1	71397480	71397859	379	2	15.167	21.583	10.167	12.5	1	1.455	22	35.833	2.75	4.917	29	28	13	15	1	2	25	46	4	6
1893	1	71397951	71398166	215	1	9.429	23	17.429	14.143	2.667	1	23.857	20.857	1.857	2.714	12	26	22	22	6	1	29	24	2	5
1894	1	71398275	71398626	351	2	8.636	6.545	15.818	5.545	2.4	1	23.727	20.727	2.727	1.6	12	15	19	12	5	1	32	30	5	2
1895	1	71398803	71399138	335	1	9.182	3.333	13.364	8.273	0	0	28.273	19.273	2.273	3.091	13	7	16	14	0	0	33	27	4	5
1896	1	71405977	71407465	1488	3	6.021	6	10.447	5.378	1.921	1.342	12.106	11.543	88.17	83.979	11	14	31	11	4	3	23	26	180	176
1897	1	71451027	71451350	323	2	38.5	25.8	1.2	4.7	1.111	1.1	7.6	5.7	3.833	3.3	54	34	2	7	2	2	13	16	6	6
1898	1	71476818	71477016	198	1	7.5	3	3.5	12	1	1	28.833	16.167	0	1	8	3	9	14	1	1	32	20	0	1
1899	1	71482764	71485888	3124	5	7.633	5.443	26.143	9.378	1.4	1.227	9.541	6.106	77.551	65.918	21	16	78	24	4	3	26	15	260	190
1900	1	71515870	71517120	1250	4	11.15	8.35	33.325	7.15	1.618	1	6.95	4.946	119.55	96.5	31	27	91	15	3	1	13	12	244	215
1901	1	71527412	71528101	689	4	4.318	2.85	34.318	16.454	1.75	1.222	32.636	29.091	3.909	2.471	7	6	54	24	2	2	42	43	7	4
1902	1	71528207	71528802	595	2	2.667	4.944	21.21	10.737	1	0	21.474	17.79	2.105	1	5	9	25	16	1	0	30	22	4	1
1903	1	71585520	71585718	198	1	3.333	1.333	14.333	14	1	1	26.667	19.5	2.833	4.833	4	2	16	16	1	1	29	22	4	6
1904	1	71593218	71595266	2048	4	10.078	10.191	32.109	11.182	2.364	1.095	5.281	2.923	124.391	111.125	20	19	83	25	4	2	10	7	259	258
1905	1	71598000	71601399	3399	2	2.634	1.736	1.658	1.683	7.257	5.33	1.22	3.125	1.829	1.537	8	4	3	4	23	12	2	10	4	3
1906	1	71603000	71607799	4799	2	1.853	1.658	1.369	1	4.624	4.815	1.328	1.78	1.276	1	5	4	3	1	10	12	2	3	3	1
1907	1	71610943	71612584	1641	8	5.378	7.1	43.365	47.731	2.711	1.568	8.689	8.974	92.846	97.385	11	16	124	171	6	5	29	27	321	292
1908	1	71651468	71654438	2970	4	7.473	6.088	32.978	8.67	2.089	3.267	7	4.453	98.968	72.742	27	20	114	28	6	4	21	10	274	212
1909	1	71658558	71658891	333	2	32.182	35.091	0	1.571	1.818	1.375	3.182	3.9	1	1.4	47	47	0	2	3	2	4	8	1	2
1910	1	71661600	71670999	9399	2	2.062	1.78	1.55	1.64	4.433	3.997	1.893	2.584	1.333	1.608	7	6	5	4	12	16	5	9	3	5
1911	1	71693384	71693979	595	2	5.389	2.125	19.222	13.889	1	0	17.167	13.5	2	1.833	9	3	25	22	1	0	23	19	3	3
1912	1	71694129	71694376	247	1	3.625	1.6	12.5	18.125	1	1	22.375	14.25	1.25	0	5	2	15	23	1	1	25	17	2	0
1913	1	71708977	71711562	2585	4	7.901	6.284	24.309	8.189	3.379	2.032	6.888	3.579	101.185	75.654	23	19	56	21	7	5	13	8	239	231
1914	1	71741094	71741639	545	2	36.294	47.059	1.933	1	3.765	1.133	3.294	4.706	4.385	2.706	64	73	4	1	7	2	6	9	7	5
1915	1	71761200	71770199	8999	2	2.356	2.857	1.936	2.062	7.054	5.118	4.126	5.369	2.824	6.227	6	15	5	7	26	15	19	23	20	53
1916	1	71771600	71784599	12999	2	2.227	2.243	1.456	1.829	7.704	5.995	1.542	2.089	1.333	1.4	8	8	3	7	26	19	5	5	3	3
1917	1	71786400	71798999	12599	3	2.878	3.397	1.79	1.909	8.755	8.854	1.755	2.667	1.797	1.673	7	13	6	7	37	31	5	10	5	5
1918	1	71808452	71809356	904	2	32.75	39.214	1	3.125	1	1.444	2.478	3.393	1.444	2	84	81	1	4	1	2	6	5	2	2
1919	1	71835947	71836164	217	1	0	4.429	14.429	10.286	1	0	12	7.286	4	3.571	0	5	16	11	1	0	13	8	5	4
1920	1	71839015	71841360	2345	3	7.528	4.746	24.26	10.358	1.952	1	7.849	3.71	128.219	107.178	15	10	55	22	4	1	16	9	231	213
1921	1	71866673	71868964	2291	4	5.169	6.07	80.042	27.389	1.848	1.5	3.833	3.526	109.653	92.736	15	15	191	66	4	2	10	10	254	272
1922	1	71869174	71869382	208	1	3.143	0	7.429	14.571	0	1.714	16.143	4.429	30.857	19.714	4	0	11	16	0	2	19	7	36	22
1923	1	71881955	71882173	218	1	6.5	2.4	4.5	17.5	1	2.333	15.833	19.167	1	1.333	9	3	7	19	1	3	17	21	1	3
1924	1	71885569	71886203	634	2	31.21	30.21	4.625	6.842	0	1.059	15.842	15.947	2.316	3.722	52	43	7	12	0	2	22	27	4	6
1925	1	71898912	71899254	342	1	6.6	3.125	17.546	9.364	1	1	14.636	9.636	4.444	5	10	4	22	13	1	1	21	14	6	7
1926	1	71957846	71958277	431	2	32.5	32.571	1.833	3.182	1	1	3	2.071	3	1	49	45	3	5	1	1	5	3	4	1
1927	1	71964732	71967451	2719	5	7.737	6.228	50.494	12.941	2.283	1.302	10.165	5.059	97.129	82.012	18	18	152	39	5	2	19	11	248	228
1928	1	72018516	72022204	3688	7	13.386	10.387	35.365	13.8	1.567	1.556	15.617	5.009	110.017	93.409	101	74	121	33	3	4	35	14	259	261
1929	1	72047613	72047815	202	1	4.714	3.429	2.429	5.143	11	6	22.143	31.286	7.714	28.286	6	5	3	6	12	8	27	37	11	33
1930	1	72048413	72050541	2128	6	41.388	57.612	10.061	6.627	4.015	2.159	15.731	13.955	76.672	75.567	172	200	26	15	9	4	28	27	235	215
1931	1	72051818	72052634	816	2	30.04	39.96	1.867	1.476	3.32	2.091	1.562	2.273	2.714	1	59	65	3	3	8	5	3	3	5	1
1932	1	72065200	72096599	31399	3	2.655	2.546	1.7	2.06	9.558	8.923	2.875	4.414	1.789	2.12	11	8	6	9	43	30	21	34	7	20
1933	1	72107578	72108335	757	1	11.125	7.417	3.421	1.609	6.833	6.375	24.083	47.583	6.083	8.333	17	12	6	3	12	10	34	60	11	14
1934	1	72109297	72110441	1144	4	45.556	64	2.481	4.057	4.143	2.639	14	17.556	32.472	43.806	139	157	6	10	8	5	24	37	82	94
1935	1	72288862	72289292	430	2	43.857	43.429	1.778	1.571	1.556	1.273	2.5	2.333	0	0	66	59	3	3	2	2	3	5	0	0
1936	1	72292566	72292775	209	1	1.333	2	3.143	18	1	0	16.857	11.857	1	1.571	2	4	5	21	1	0	21	16	1	3
1937	1	72314223	72314583	360	2	36.091	28.091	1	0	1	0	3.273	3.455	0	1	49	36	1	0	1	0	5	5	0	1
1938	1	72389140	72397399	8259	5	3.995	4.588	11.708	6.571	4.164	3.047	4.835	4.434	43.642	50.92	20	17	62	34	10	9	14	12	241	256
1939	1	72409400	72418799	9399	2	2.351	2.476	1.238	1.306	4.962	4.259	1.851	2.148	1.227	1.3	10	9	3	4	14	12	6	7	3	3
1940	1	72431179	72431517	338	1	3.7	4.1	2.6	10.3	1.6	2.5	18.4	31.2	2.5	1	5	5	4	15	2	4	22	34	4	1
1941	1	72433200	72438399	5199	2	2.105	1.922	1.429	1.333	5.057	4.556	2.522	3.699	1.415	1.037	7	5	4	3	14	13	8	18	3	2
1942	1	72452948	72453390	442	1	4.5	3.786	14.714	3.5	1.833	1.667	40.286	21.214	2.2	1.667	6	5	17	5	3	2	47	27	3	2
1943	1	72453446	72455280	1834	6	12.386	8.143	42.965	8.965	1.545	1.778	39.035	28.298	3.702	2.214	40	21	131	18	3	3	75	45	8	7
1944	1	72458346	72460610	2264	5	7.535	4.493	55.07	8.859	2.297	1.647	37.155	20.183	6.465	5.014	16	8	97	18	6	2	67	35	14	11
1945	1	72461212	72461426	214	1	1.714	1	14.571	5.143	2.429	1	28	30.571	1.714	0	2	1	17	7	3	1	32	35	2	0
1946	1	72464143	72464391	248	1	2.375	0	3.375	4.5	5	2.857	20.375	38.5	2	1.625	3	0	5	8	8	5	26	42	2	2
1947	1	72484032	72484360	328	1	3.091	7	9.273	2.091	1.111	1.375	37.182	35.818	1	6.091	6	10	13	3	2	2	42	42	1	7
1948	1	72486247	72486495	248	1	2	1.4	4.857	5.143	0	2.833	31.143	24	1	1	3	3	8	6	0	4	34	26	1	1
1949	1	72487738	72488069	331	1	1.818	1.625	1.727	1	1	1.25	25	9.909	1.909	1.4	3	2	2	1	1	2	28	16	3	2
1950	1	72494600	72500399	5799	1	2.256	1.803	1.748	1.516	5.911	4.961	2.435	3.244	1.349	1.41	5	5	6	3	13	15	6	10	3	5
1951	1	72520302	72520721	419	1	2.154	3.2	5.846	4.385	1	1	33.615	19	4.167	1.571	5	6	7	6	1	1	44	22	6	2
1952	1	72520802	72521296	494	1	5.2	6.267	7.2	5	0	1	41.733	20.467	4.545	2.571	7	9	10	8	0	1	58	27	8	5
1953	1	72522199	72522529	330	1	14.273	8.091	6.455	1.364	1.833	0	39.455	13.091	4.818	9.455	18	11	10	2	2	0	52	17	8	12
1954	1	72522653	72523090	437	2	40.643	63	6.143	5.429	0	1.4	15.357	24.429	6.429	5.357	69	95	9	8	0	2	20	41	10	8
1955	1	72523189	72523409	220	1	23.571	20	2.857	2	1.857	1	11.286	17	2	1	26	24	4	3	3	1	14	20	3	1
1956	1	72527933	72528442	509	3	4.438	1.615	17.438	11.438	1.769	1	26.688	21.875	1.727	2	6	3	20	16	3	1	31	35	3	3
1957	1	72528910	72529949	1039	3	5.688	4.531	15.125	11.125	1	1.583	29.094	19.594	2.407	1	17	8	20	17	1	3	44	26	5	1
1958	1	72530193	72531083	890	1	4.074	5.35	24.607	5.929	1.75	1.458	21.179	17.964	2.053	1.1	9	10	32	12	2	3	31	30	3	2
1959	1	72540063	72540256	193	1	4.857	8.857	5.143	10.571	0	1	23.714	42.286	3	1.167	7	12	6	11	0	1	27	49	4	2
1960	1	72541004	72542196	1192	4	7	7.432	13.054	7.649	1.923	1.474	28.459	27.297	1.889	1.267	25	22	25	13	4	2	44	37	4	2
1961	1	72551593	72551783	190	1	5.667	1.667	4.167	17.333	0	0	31.167	35	1.333	0	7	2	7	21	0	0	33	37	2	0
1962	1	72551892	72552317	425	2	2.846	4	12	12.154	1	1	37.231	31.692	2	3.308	3	7	15	15	1	1	42	43	4	5
1963	1	72552708	72552917	209	1	3.333	2	6.667	7.833	1	0	30.333	13.333	1.167	2.667	4	2	8	13	1	0	35	17	2	3
1964	1	72553109	72554110	1001	3	3.581	3.742	18.677	8.161	1.4	1	42.355	23.645	2.31	3.467	8	6	29	13	2	1	51	33	4	10
1965	1	72554356	72554778	422	3	38.769	45.538	10.846	2.615	1.182	0	29	15.846	5	11.077	55	62	16	5	2	0	37	26	7	18
1966	1	72554865	72555300	435	2	11.5	13.429	7.643	3.615	2	1	27.5	27.643	3.214	5.143	15	18	13	8	3	1	32	34	4	7
1967	1	72560688	72561396	708	2	6.909	6.182	3.727	6.682	4.136	3.35	37.182	59.591	5.545	6.045	11	12	6	11	6	7	52	80	8	12
1968	1	72564293	72564949	656	2	42.45	41.3	9.55	2.2	1	1.933	10.65	7.3	4.65	3.5	81	76	19	4	1	3	17	10	7	6
1969	1	72569187	72569505	318	1	2.5	7.9	3.3	8	2.429	2	18	36.5	1	2.5	3	13	4	10	3	3	22	41	1	3
1970	1	72569651	72570770	1119	1	9.758	10.829	4.514	9.4	1.586	1.619	22.886	55.886	2.143	1.939	17	18	8	14	3	3	34	76	5	4
1971	1	72571506	72572631	1125	2	56.771	63.114	1.938	3.143	2.514	1.105	5.343	7.457	2.226	2.296	141	145	5	6	5	2	12	16	4	4
1972	1	72578724	72580018	1294	2	62.45	57.125	2.486	1.789	2.208	1.633	3.15	4.513	2.105	2.676	179	165	5	3	5	3	5	9	7	8
1973	1	72580259	72580689	430	1	18.462	22.615	1.077	2.5	3.833	1.556	2.091	7.692	1.083	2.1	21	25	2	4	6	2	3	14	2	3
1974	1	72606975	72610060	3085	7	12.876	14.271	19.649	6.284	2.329	1.685	14.392	6.546	105.649	88.216	33	49	47	15	5	4	28	18	201	179
1975	1	72625615	72625822	207	1	10.667	11.833	2.5	2.667	1.167	1	25	38.5	1.333	2	16	14	3	3	2	1	32	47	2	2
1976	1	72626479	72627429	950	2	53.4	63.933	6.148	4.5	1.714	1.867	22.92	17.367	2.652	3.375	132	142	16	8	3	3	42	35	6	8
1977	1	72627800	72639407	11607	4	6.576	7.323	1.645	1.571	9.152	7.893	2.478	3.955	1.629	1.543	82	102	5	5	23	21	10	15	8	5
1978	1	72677726	72678478	752	2	5.167	3.706	16.917	8.917	1	1.043	31.917	13	3.667	6.458	8	7	26	14	1	2	44	22	7	12
1979	1	72678604	72678907	303	2	2.667	1.2	6.222	10.333	1.333	3.286	32	28	2.667	3.333	4	2	7	12	2	4	47	31	5	6
1980	1	72708389	72711143	2754	6	7.952	8.012	50.861	16.573	1.357	1.396	10.465	3.468	78.698	72.954	20	26	249	68	3	3	33	9	288	312
1981	1	72721796	72722218	422	2	31.615	28.308	1.667	2.625	0	1	1.273	1	1.154	1	50	37	3	3	0	1	2	1	2	1
1982	1	72757412	72760587	3175	7	13.598	12.063	59.818	17.717	3.469	2.16	10.202	5.763	116.101	105.172	65	59	140	64	9	5	37	18	305	330
1983	1	72799673	72799886	213	1	2.429	4.714	1	5	0	1	14.571	30.286	1.429	1	3	5	1	7	0	1	18	34	2	1
1984	1	72801409	72801647	238	1	2.714	3.429	3.286	4.143	0	1	6.143	33.143	1.75	2.5	3	5	4	6	0	1	8	36	2	3
1985	1	72839997	72840891	894	2	28.964	43.429	2.429	5.357	0	1.476	4.893	11.036	2.059	2	71	89	4	10	0	2	7	18	4	3
1986	1	72934408	72937181	2773	8	30.267	37.765	11.361	8.6	1.591	1.281	16.419	15.116	52.581	56.326	104	117	40	19	4	2	36	40	214	183
1987	1	72937579	72937799	220	1	7.286	11.286	2.429	10.571	1.167	0	20.286	39.714	4	9	10	12	4	16	2	0	22	43	5	13
1988	1	72937936	72938129	193	1	14.833	3.833	9.167	20.167	1	1.833	16.833	37	5.667	10.5	18	5	12	28	1	2	19	39	6	14
1989	1	72943001	72944829	1828	8	59.842	69.807	13.193	9.304	2.766	1.312	21.684	19.825	18.679	15.704	273	283	31	25	6	2	44	41	44	37
1990	1	72949162	72950707	1545	4	2.787	3.042	7.771	10.354	2.757	2.108	37.875	55.104	2.585	3.465	6	9	13	18	6	5	53	82	5	8
1991	1	72951127	72951867	740	3	2.304	3.174	6.435	16.522	4.5	1	33.391	47.652	1.167	3	4	5	10	20	5	1	43	58	2	7
1992	1	72952317	72953986	1669	3	4.321	3.528	6.66	14.679	2	1.75	26.962	51.208	1.878	4.358	10	8	14	26	4	2	50	72	3	10
1993	1	72956521	72956723	202	1	4.167	3.167	6	13.5	1	1	34.667	24	2.333	1.167	5	4	8	16	1	1	37	30	3	2
1994	1	72957156	72957878	722	2	6.682	8.682	9.455	16.182	1.571	1.071	52.545	61.909	2.227	3.636	10	18	18	26	3	2	74	87	4	7
1995	1	72959904	72960293	389	1	1.462	4.385	2.636	5.462	3.1	1	26.154	41.538	1.545	3.538	3	6	4	8	5	1	31	52	2	5
1996	1	72961126	72961610	484	1	2.8	2.3	4.077	7.4	1.467	2	18.733	37.8	2.133	1.667	6	3	7	12	2	4	22	44	3	3
1997	1	72964827	72965970	1143	4	6.222	3.613	32.528	11.278	2.176	1.179	33.528	21.056	3.031	2.667	14	8	57	22	3	2	58	41	5	6
1998	1	72967882	72968275	393	2	3	2	5.333	8	2.091	1	33.25	35	1.7	1.25	5	4	10	12	4	1	39	41	3	2
1999	1	72968639	72970116	1477	2	5.021	3.617	4.851	10.532	2.167	2	44.17	49.34	2.2	3.35	10	7	9	20	4	4	71	90	4	9
[truncated: 130,644 more rows]
